# Supplementary material for: Genome-wide gene expression analysis supports a developmental model of low temperature tolerance gene regulation in wheat (Triticum aestivum L.)
Source: BMC Genomics. 2011 Jun 7;12:299. doi: 10.1186/1471-2164-12-299 (PMC3141665; doi:10.1186/1471-2164-12-299)
Supplement: Additional file 2 — Differentially expressed genes. Annotated list of 2771 differentially expressed genes that show GxT interaction. [file 1471-2164-12-299-S2.XLS]

## Sheet: LT_P001_GXT_2271
Input Probe Set	UniProt Accn	UniProt E-Score	UniProt Desc	Rice 6 Accn	Rice 6 E-Score	Rice 6 Chr	Rice 6 5'	Rice 6 3'	Rice 6 Desc	Brachypodium Accn	Brachypodium E-Score	Brachypodium Chr	Brachypodium 5'	Brachypodium 3'
Ta.10014.1.S1_at	UniRef90_A2XCP4	1e-115	Putative uncharacterized protein n=2 Tax=Oryza sativa RepID=A2XCP4_ORYSI	LOC_Os03g06070.1	1e-31	3	3038732	3044372	cDNA la domain containing protein, putative, expressed	Bradi1g74700	1e-134	1V	71834743	71838701
Ta.10015.3.S1_at	UniRef90_Q5QLG3	1e-76	Phosphoribulokinase/uridine kinase-like (Os01g0682500 protein) n=1 Tax=Oryza sativa Japonica Group RepID=Q5QLG3_ORYSJ	LOC_Os01g48990.2	1e-132	1	28125531	28129233	cDNA uncharacterized kinase mug58, putative, expressed	Bradi2g46690	1e-83	2V	47116628	47120260
Ta.10024.1.S1_at				LOC_Os10g42490.2	1e-12	10	22844675	22838932	cDNA homeobox and START domains containing protein, putative, expressed
Ta.10031.1.S1_at	UniRef90_A2X987	3e-21	Putative uncharacterized protein n=2 Tax=Oryza sativa RepID=A2X987_ORYSI	LOC_Os02g49770.1	7e-53	2	30421851	30425872	cDNA NHL repeat-containing protein, putative, expressed	Bradi3g57070	1e-23	3V	56730564	56734490
Ta.10032.1.S1_a_at	UniRef90_Q6AT10	2e-75	Auxin-responsive protein IAA15 n=2 Tax=Oryza sativa Japonica Group RepID=IAA15_ORYSJ	LOC_Os05g08570.2	2e-86	5	4684521	4681437	cDNA OsIAA15 - Auxin-responsive Aux/IAA gene family member, expressed	Bradi2g34030	2e-90	2V	34123829	34126566
Ta.10081.2.S1_at	UniRef90_A2YI35	1e-168	Putative uncharacterized protein n=2 Tax=Oryza sativa RepID=A2YI35_ORYSI	LOC_Os07g04990.1	1e-149	7	2192808	2196053	cDNA oxidoreductase, aldo/keto reductase family protein, putative, expressed	Bradi1g58210	1e-175	1V	57058541	57061033
Ta.10082.1.S1_a_at	UniRef90_Q2R1Z9	1e-131	Ribosomal protein L4/L1 family protein, expressed (Os11g0585700 protein) n=1 Tax=Oryza sativa Japonica Group RepID=Q2R1Z9_ORYSJ	LOC_Os11g37510.1	0	11	21673789	21677750	cDNA ribosomal protein L4, putative, expressed	Bradi4g15150	1e-140	4V	15822807	15827350
Ta.10084.1.S1_at	UniRef90_Q8H6D9	0	Phosphate transporter 6 n=2 Tax=Triticeae RepID=Q8H6D9_HORVD	LOC_Os03g04360.1	2e-97	3	2012528	2009983	cDNA inorganic phosphate transporter, putative, expressed	Bradi1g00700	0	1V	542752	544677
Ta.10088.1.S1_at	UniRef90_A3B8E2	1e-124	Putative uncharacterized protein n=3 Tax=Oryza sativa RepID=A3B8E2_ORYSJ	LOC_Os06g05550.1	1e-164	6	2514761	2516941	cDNA GDSL-like lipase/acylhydrolase, putative, expressed	Bradi1g50970	1e-158	1V	49401611	49403761
Ta.10089.3.S1_a_at	UniRef90_Q01N44	0	OSIGBa0123D13.5 protein n=3 Tax=Oryza sativa RepID=Q01N44_ORYSA	LOC_Os04g01250.2	0	4	196110	186743	cDNA amidase family protein, putative, expressed	Bradi5g02380	0	5V	2502476	2510831
Ta.1010.1.S1_at	UniRef90_Q5VRJ6	1e-178	Putative ribonucleotide reductase R2 (Ribonucleotide diphosphate reductase small subunit 2) (Os06g0127900 protein) n=4 Tax=Oryza sativa RepID=Q5VRJ6_ORYSJ	LOC_Os06g14620.1	0	6	8231133	8229483	cDNA ribonucleoside-diphosphate reductase small chain, putative, expressed	Bradi1g44090	0	1V	42177899	42179172
Ta.10119.1.S1_a_at	UniRef90_A2X1S7	6e-77	Putative uncharacterized protein n=2 Tax=Oryza sativa RepID=A2X1S7_ORYSI	LOC_Os02g09460.1	1e-138	2	4859070	4855905	cDNA GA16396-PA, putative, expressed
Ta.1012.1.S1_at	UniRef90_Q7XDT2	1e-150	Ribosomal RNA assembly protein mis3, putative, expressed (Os10g0452800 protein) n=1 Tax=Oryza sativa Japonica Group RepID=Q7XDT2_ORYSJ	LOC_Os10g31520.1	0	10	16441632	16437854	cDNA ribosomal RNA assembly protein mis3, putative, expressed	Bradi2g48070	1e-162	2V	48388801	48391972
Ta.10125.2.S1_at	UniRef90_Q658A1	3e-42	Putative uncharacterized protein P0482C06.34 n=1 Tax=Oryza sativa Japonica Group RepID=Q658A1_ORYSJ	LOC_Os01g01970.2	1e-45	1	527002	523579	cDNA expressed protein	Bradi2g00870	9e-48	2V	551678	553956
Ta.10143.1.S1_a_at	UniRef90_Q0IUV5	1e-137	Os11g0132700 protein n=1 Tax=Oryza sativa Japonica Group RepID=Q0IUV5_ORYSJ	LOC_Os12g03540.1	0	12	1408433	1404136	cDNA WD domain, G-beta repeat domain containing protein, expressed	Bradi4g43700	1e-147	4V	47314760	47319895
Ta.10143.2.S1_a_at	UniRef90_Q0IUV5	1e-137	Os11g0132700 protein n=1 Tax=Oryza sativa Japonica Group RepID=Q0IUV5_ORYSJ	LOC_Os12g03540.1	0	12	1408433	1404136	cDNA WD domain, G-beta repeat domain containing protein, expressed	Bradi4g43700	1e-147	4V	47314760	47319895
Ta.10148.1.S1_at	UniRef90_Q75LV5	1e-63	Putative U3 small nucleolar ribonucleoprotein complex-associated protein (Os03g0625900 protein) (U3 snoRNP-associated, putative, expressed) n=2 Tax=Oryza sativa	LOC_Os03g42770.1	1e-29	3	23822403	23815815	cDNA expressed protein	Bradi4g01810	7e-82	4V	1185518	1189628
Ta.10153.1.A1_at
Ta.10166.1.A1_at	UniRef90_A2ZAD3	1e-110	Putative uncharacterized protein n=2 Tax=Oryza sativa RepID=A2ZAD3_ORYSI	LOC_Os10g41780.4	1e-137	10	22415011	22410672	cDNA chlorophyllide a oxygenase, chloroplast precursor, putative, expressed	Bradi2g61500	1e-114	2V	58579101	58583270
Ta.10173.1.S1_at	UniRef90_Q4WCV2	2e-06	Actin associated protein Wsp1, putative n=2 Tax=Trichocomaceae RepID=Q4WCV2_ASPFU							Bradi2g00900	9e-08	2V	563704	566857
Ta.10177.1.A1_at	UniRef90_A2ZID0	2e-31	Putative uncharacterized protein n=2 Tax=Oryza sativa RepID=A2ZID0_ORYSI	LOC_Os12g06610.1	1e-32	12	3200618	3206797	cDNA nucleolar complex protein 2, putative, expressed	Bradi4g01080	3e-45	4V	659475	666205
Ta.10186.1.S1_at	UniRef90_Q56SA9	4e-44	Beta-expansin EXPB6 (Fragment) n=1 Tax=Triticum aestivum RepID=Q56SA9_WHEAT	LOC_Os03g01270.2	1e-31	3	188333	190297	cDNA expansin precursor, putative, expressed	Bradi1g78340	8e-37	1V	74367775	74374306
Ta.10197.1.S1_at	UniRef90_Q10SM5	1e-17	Glycosyl hydrolases family 16 protein, expressed (Os03g0117300 protein) n=2 Tax=Oryza sativa RepID=Q10SM5_ORYSJ	LOC_Os03g02610.1	1e-26	3	963178	964336	cDNA glycosyl hydrolases family 16 protein, protein, expressed	Bradi1g77360	7e-23	1V	73735836	73736782
Ta.1020.1.S1_a_at	UniRef90_A7NTA7	1e-107	Chromosome chr18 scaffold_1, whole genome shotgun sequence n=2 Tax=Vitis vinifera RepID=A7NTA7_VITVI	LOC_Os01g01660.1	1e-108	1	327451	326128	cDNA isoflavone reductase, putative, expressed	Bradi3g52750	5e-60	3V	53608505	53611058
Ta.10214.1.S1_at	UniRef90_Q6S348	1e-134	Putative cellulose synthase catalytic subunit (Fragment) n=1 Tax=Hordeum vulgare RepID=Q6S348_HORVU	LOC_Os09g25490.1	0	9	15280267	15284909	cDNA CESA9 - cellulose synthase, expressed	Bradi4g30540	1e-137	4V	36294630	36299046
Ta.10214.2.S1_at	UniRef90_A2Z1C8	1e-112	Cellulose synthase A catalytic subunit 9 [UDP-forming] n=3 Tax=Poaceae RepID=CESA9_ORYSI	LOC_Os09g25490.1	0	9	15280267	15284909	cDNA CESA9 - cellulose synthase, expressed	Bradi4g30540	1e-117	4V	36294630	36299046
Ta.10214.3.S1_at	UniRef90_A2Z1C8	2e-89	Cellulose synthase A catalytic subunit 9 [UDP-forming] n=3 Tax=Poaceae RepID=CESA9_ORYSI	LOC_Os09g25490.1	0	9	15280267	15284909	cDNA CESA9 - cellulose synthase, expressed	Bradi4g30540	2e-97	4V	36294630	36299046
Ta.1022.3.S1_at	UniRef90_Q0E4S8	8e-14	Os02g0102300 protein n=2 Tax=Oryza sativa Japonica Group RepID=Q0E4S8_ORYSJ	LOC_Os02g01220.1	3e-15	2	124645	127637	cDNA rhodanese-like domain containing protein, putative, expressed	Bradi3g00380	4e-17	3V	142238	146555
Ta.10247.1.A1_at	UniRef90_A2X7N0	1e-60	Putative uncharacterized protein n=3 Tax=Oryza sativa RepID=A2X7N0_ORYSI	LOC_Os02g42660.1	1e-35	2	25654427	25658494	cDNA sphingolipid delta desaturase, putative, expressed	Bradi5g16510	5e-65	5V	19876318	19879115
Ta.10247.2.S1_at	UniRef90_A2X7N0	1e-102	Putative uncharacterized protein n=3 Tax=Oryza sativa RepID=A2X7N0_ORYSI	LOC_Os02g42660.1	1e-48	2	25654427	25658494	cDNA sphingolipid delta desaturase, putative, expressed	Bradi5g16510	1e-108	5V	19876318	19879115
Ta.10263.1.S1_a_at	UniRef90_Q94IM9	1e-158	P-type ATPase (Fragment) n=1 Tax=Hordeum vulgare RepID=Q94IM9_HORVU	LOC_Os12g04220.1	0	12	1782572	1788562	cDNA calcium-transporting ATPase, plasma membrane-type, putative	Bradi4g43300	1e-154	4V	47035985	47042636
Ta.10263.1.S1_at	UniRef90_Q94IM9	1e-158	P-type ATPase (Fragment) n=1 Tax=Hordeum vulgare RepID=Q94IM9_HORVU	LOC_Os12g04220.1	0	12	1782572	1788562	cDNA calcium-transporting ATPase, plasma membrane-type, putative	Bradi4g43300	1e-154	4V	47035985	47042636
Ta.10263.2.S1_at	UniRef90_Q94IM9	1e-128	P-type ATPase (Fragment) n=1 Tax=Hordeum vulgare RepID=Q94IM9_HORVU	LOC_Os12g04220.1	1e-142	12	1782572	1788562	cDNA calcium-transporting ATPase, plasma membrane-type, putative	Bradi4g43300	1e-137	4V	47035985	47042636
Ta.10270.1.A1_at	UniRef90_A2WVH7	7e-35	Putative uncharacterized protein n=3 Tax=Oryza sativa RepID=A2WVH7_ORYSI	LOC_Os01g56370.1	1e-05	1	32488927	32483692	cDNA wax synthase, putative, expressed	Bradi3g18630	8e-43	3V	17151042	17155607
Ta.10270.2.A1_a_at	UniRef90_A2ZY84	2e-50	Putative uncharacterized protein n=1 Tax=Oryza sativa Japonica Group RepID=A2ZY84_ORYSJ	LOC_Os01g56360.1	7e-52	1	32478104	32474099	cDNA wax synthase, putative, expressed	Bradi3g18630	2e-60	3V	17151042	17155607
Ta.10273.1.S1_at	UniRef90_Q2R8V6	8e-25	Dirigent-like protein, expressed (Os11g0215100 protein) n=2 Tax=Oryza sativa RepID=Q2R8V6_ORYSJ	LOC_Os11g10870.1	1e-26	11	5992260	5993293	cDNA dirigent, putative, expressed	Bradi1g59380	4e-30	1V	58461429	58462664
Ta.10307.1.A1_at	UniRef90_Q2RAZ2	0	Alpha-L-arabinofuranosidase C-terminus family protein, expressed (Os11g0132600 protein) n=1 Tax=Oryza sativa Japonica Group RepID=Q2RAZ2_ORYSJ	LOC_Os11g03780.2	1e-171	11	1483074	1491359	cDNA alpha-N-arabinofuranosidase, putative, expressed	Bradi4g43710	0	4V	47319971	47327423
Ta.10325.1.S1_at	UniRef90_A2X2B3	1e-37	Putative uncharacterized protein n=1 Tax=Oryza sativa Indica Group RepID=A2X2B3_ORYSI	LOC_Os02g11960.1	1e-27	2	6197353	6204374	cDNA ABC transporter, ATP-binding protein, putative	Bradi3g08020	9e-48	3V	6210533	6217545
Ta.10328.1.S1_at	UniRef90_P93788	3e-45	Remorin n=2 Tax=Solanum RepID=REMO_SOLTU	LOC_Os03g02040.1	2e-83	3	648467	645945	cDNA remorin, putative, expressed	Bradi1g77840	3e-81	1V	73995765	73997988
Ta.10329.13.S1_a_at	UniRef90_A3BZ47	4e-53	Histone H4 n=1 Tax=Oryza sativa Japonica Group RepID=A3BZ47_ORYSJ	LOC_Os05g38740.1	1e-151	5	22674724	22674130	cDNA Core histone H2A/H2B/H3/H4 domain containing protein, putative, expressed	Bradi5g19360	1e-53	5V	22368858	22369548
Ta.10329.15.S1_at	UniRef90_Q0D5M3	9e-53	Os07g0549900 protein n=1 Tax=Oryza sativa Japonica Group RepID=Q0D5M3_ORYSJ	LOC_Os04g49420.1	1e-157	4	29304425	29302844	cDNA Core histone H2A/H2B/H3/H4 domain containing protein, putative, expressed	Bradi5g19360	2e-53	5V	22368858	22369548
Ta.10329.17.S1_at	UniRef90_A3BZ47	2e-52	Histone H4 n=1 Tax=Oryza sativa Japonica Group RepID=A3BZ47_ORYSJ	LOC_Os03g02780.1	1e-140	3	1079709	1080440	cDNA Core histone H2A/H2B/H3/H4 domain containing protein, putative, expressed	Bradi5g19360	2e-53	5V	22368858	22369548
Ta.10329.23.S1_at	UniRef90_A3BZ47	4e-52	Histone H4 n=1 Tax=Oryza sativa Japonica Group RepID=A3BZ47_ORYSJ	LOC_Os05g38740.1	1e-151	5	22674724	22674130	cDNA Core histone H2A/H2B/H3/H4 domain containing protein, putative, expressed	Bradi5g19360	2e-53	5V	22368858	22369548
Ta.10329.24.S1_at	UniRef90_A3BZ47	7e-53	Histone H4 n=1 Tax=Oryza sativa Japonica Group RepID=A3BZ47_ORYSJ	LOC_Os05g38740.1	1e-146	5	22674724	22674130	cDNA Core histone H2A/H2B/H3/H4 domain containing protein, putative, expressed	Bradi5g19360	1e-53	5V	22368858	22369548
Ta.10329.27.S1_at	UniRef90_A3BZ47	7e-53	Histone H4 n=1 Tax=Oryza sativa Japonica Group RepID=A3BZ47_ORYSJ	LOC_Os05g38740.1	1e-155	5	22674724	22674130	cDNA Core histone H2A/H2B/H3/H4 domain containing protein, putative, expressed	Bradi5g19360	1e-53	5V	22368858	22369548
Ta.10329.28.S1_at	UniRef90_UPI00005A5829	1e-51	PREDICTED: similar to germinal histone H4 gene n=1 Tax=Canis lupus familiaris RepID=UPI00005A5829	LOC_Os05g38740.1	1e-156	5	22674724	22674130	cDNA Core histone H2A/H2B/H3/H4 domain containing protein, putative, expressed	Bradi5g19360	2e-53	5V	22368858	22369548
Ta.10329.3.S1_at	UniRef90_A3BZ47	2e-52	Histone H4 n=1 Tax=Oryza sativa Japonica Group RepID=A3BZ47_ORYSJ	LOC_Os05g38740.1	1e-148	5	22674724	22674130	cDNA Core histone H2A/H2B/H3/H4 domain containing protein, putative, expressed	Bradi5g19360	2e-53	5V	22368858	22369548
Ta.10329.32.S1_at	UniRef90_A3BZ47	1e-44	Histone H4 n=1 Tax=Oryza sativa Japonica Group RepID=A3BZ47_ORYSJ	LOC_Os05g38740.1	1e-135	5	22674724	22674130	cDNA Core histone H2A/H2B/H3/H4 domain containing protein, putative, expressed	Bradi5g19360	7e-46	5V	22368858	22369548
Ta.10329.36.S1_a_at	UniRef90_UPI00004A6D44	2e-55	PREDICTED: similar to germinal histone H4 gene n=1 Tax=Canis lupus familiaris RepID=UPI00004A6D44	LOC_Os05g38740.1	1e-150	5	22674724	22674130	cDNA Core histone H2A/H2B/H3/H4 domain containing protein, putative, expressed	Bradi5g19360	2e-53	5V	22368858	22369548
Ta.10329.39.S1_at	UniRef90_A3BZ47	3e-50	Histone H4 n=1 Tax=Oryza sativa Japonica Group RepID=A3BZ47_ORYSJ	LOC_Os05g38740.1	1e-139	5	22674724	22674130	cDNA Core histone H2A/H2B/H3/H4 domain containing protein, putative, expressed	Bradi5g19360	2e-51	5V	22368858	22369548
Ta.10329.42.S1_at	UniRef90_A3BZ47	6e-53	Histone H4 n=1 Tax=Oryza sativa Japonica Group RepID=A3BZ47_ORYSJ	LOC_Os03g02780.1	1e-137	3	1079709	1080440	cDNA Core histone H2A/H2B/H3/H4 domain containing protein, putative, expressed	Bradi5g19360	1e-53	5V	22368858	22369548
Ta.10329.43.S1_at	UniRef90_A3BZ47	1e-53	Histone H4 n=1 Tax=Oryza sativa Japonica Group RepID=A3BZ47_ORYSJ	LOC_Os05g38740.1	1e-141	5	22674724	22674130	cDNA Core histone H2A/H2B/H3/H4 domain containing protein, putative, expressed	Bradi5g19360	1e-53	5V	22368858	22369548
Ta.10329.6.S1_at	UniRef90_UPI00004A6D44	4e-53	PREDICTED: similar to germinal histone H4 gene n=1 Tax=Canis lupus familiaris RepID=UPI00004A6D44	LOC_Os03g02780.1	1e-144	3	1079709	1080440	cDNA Core histone H2A/H2B/H3/H4 domain containing protein, putative, expressed	Bradi5g19360	1e-53	5V	22368858	22369548
Ta.10329.9.S1_a_at	UniRef90_UPI00004A6D44	2e-55	PREDICTED: similar to germinal histone H4 gene n=1 Tax=Canis lupus familiaris RepID=UPI00004A6D44	LOC_Os05g38740.1	1e-150	5	22674724	22674130	cDNA Core histone H2A/H2B/H3/H4 domain containing protein, putative, expressed	Bradi5g19360	2e-53	5V	22368858	22369548
Ta.10330.1.S1_a_at	UniRef90_A2X0M7	5e-42	Putative uncharacterized protein n=2 Tax=Oryza sativa RepID=A2X0M7_ORYSI	LOC_Os02g04325.1	1e-34	2	1905767	1908082	cDNA expressed protein	Bradi3g03150	5e-42	3V	2026726	2029316
Ta.10331.1.S1_at	UniRef90_Q652F9	2e-12	Endoglucanase 17 n=3 Tax=Oryza sativa RepID=GUN17_ORYSJ	LOC_Os06g14540.1	1e-39	6	8183625	8177989	cDNA endoglucanase, putative, expressed	Bradi1g44110	2e-11	1V	42193904	42197882
Ta.10333.1.S1_at	UniRef90_A2XGP3	4e-81	Putative uncharacterized protein n=2 Tax=Oryza sativa RepID=A2XGP3_ORYSI	LOC_Os03g22780.1	1e-134	3	13156122	13154518	cDNA DVR, putative, expressed	Bradi1g62410	2e-87	1V	61650489	61653382
Ta.10349.1.S1_a_at	UniRef90_Q94E74	1e-54	Putative ER6 protein (Putative uncharacterized protein) (Os01g0511100 protein) n=1 Tax=Oryza sativa Japonica Group RepID=Q94E74_ORYSJ	LOC_Os01g32780.1	1e-17	1	17992718	17989782	cDNA universal stress protein domain containing protein, putative, expressed	Bradi5g24660	3e-75	5V	26216460	26218722
Ta.10350.1.S1_at	UniRef90_Q6ZFC1	1e-111	Pentatricopeptide (PPR) repeat-containing protein-like protein (Putative uncharacterized protein) (Os07g0545900 protein) n=2 Tax=Oryza sativa RepID=Q6ZFC1_ORYSJ	LOC_Os07g36180.2	1e-166	7	21620449	21623428	cDNA pentatricopeptide, putative, expressed	Bradi1g25360	1e-112	1V	20619511	20629182
Ta.10354.1.S1_at	UniRef90_Q0DCI1	1e-75	Os06g0326400 protein n=5 Tax=Oryza sativa RepID=Q0DCI1_ORYSJ	LOC_Os06g22060.5	1e-38	6	12793243	12799359	cDNA pyrophosphate--fructose 6-phosphate 1-phosphotransferase subunit alpha, putative, expressed	Bradi1g42630	5e-78	1V	39958846	39965450
Ta.10367.1.S1_at	UniRef90_Q0DVW2	7e-25	Os03g0109900 protein (Fragment) n=1 Tax=Oryza sativa Japonica Group RepID=Q0DVW2_ORYSJ	LOC_Os03g01940.3	1e-11	3	579702	573189	cDNA expressed protein	Bradi2g11290	3e-22	2V	9547544	9551728
Ta.1037.1.S1_at	UniRef90_A2WUS0	1e-121	Putative uncharacterized protein n=2 Tax=Oryza sativa RepID=A2WUS0_ORYSI	LOC_Os01g53090.1	0	1	30520521	30511232	cDNA pathogen-related protein, putative, expressed	Bradi2g48940	1e-128	2V	49104116	49105629
Ta.10376.1.A1_at	UniRef90_Q9FRG1	2e-10	Expressed protein (Putative uncharacterized protein) n=2 Tax=Oryza sativa RepID=Q9FRG1_ORYSJ	LOC_Os03g47210.1	1e-15	3	26715694	26715074	cDNA expressed protein	Bradi2g61380	3e-06	2V	58491309	58496234
Ta.1038.1.S1_a_at
Ta.1038.2.S1_at
Ta.10389.1.S1_at	UniRef90_Q0JHR5	1e-161	Os01g0847700 protein (Fragment) n=2 Tax=Oryza sativa Japonica Group RepID=Q0JHR5_ORYSJ	LOC_Os01g62870.1	0	1	36409595	36413567	cDNA oxidoreductase, aldo/keto reductase family protein, putative, expressed	Bradi2g54890	1e-169	2V	53682879	53686567
Ta.10473.3.S1_a_at	UniRef90_Q10MH4	1e-156	TPR Domain containing protein, expressed (Putative uncharacterized protein) (Os03g0308800 protein) n=2 Tax=Oryza sativa RepID=Q10MH4_ORYSJ	LOC_Os03g19560.1	0	3	10996272	10991547	cDNA tetratricopeptide repeat domain containing protein, expressed	Bradi1g64390	1e-165	1V	63580977	63585911
Ta.10516.1.A1_at	UniRef90_O80370	6e-16	VER2 n=1 Tax=Triticum aestivum RepID=O80370_WHEAT							Bradi4g24330	2e-23	4V	29494047	29495584
Ta.10516.2.S1_at	UniRef90_O22528	8e-24	32 kDa protein n=3 Tax=Hordeum vulgare RepID=O22528_HORVU							Bradi4g39920	2e-28	4V	44465257	44466891
Ta.10535.1.S1_at	UniRef90_Q0E2A9	1e-11	Os02g0255700 protein n=2 Tax=Oryza sativa Japonica Group RepID=Q0E2A9_ORYSJ	LOC_Os02g15660.1	1e-14	2	8813974	8809965	cDNA tetratricopeptide repeat, putative, expressed	Bradi3g53910	3e-27	3V	54509139	54519200
Ta.10538.1.A1_at	UniRef90_A2YC62	2e-38	Putative uncharacterized protein n=2 Tax=Oryza sativa RepID=A2YC62_ORYSI	LOC_Os06g20320.1	2e-70	6	11675954	11681093	cDNA peptidyl-prolyl cis-trans isomerase, FKBP-type, putative, expressed	Bradi1g42820	4e-43	1V	40191791	40197647
Ta.10556.1.A1_at
Ta.10560.1.S1_at	UniRef90_A2WXQ7	1e-129	Putative uncharacterized protein n=2 Tax=Oryza sativa RepID=A2WXQ7_ORYSI	LOC_Os01g66300.1	0	1	38508080	38512573	cDNA KH domain containing protein, putative, expressed	Bradi2g57220	1e-134	2V	55419632	55424379
Ta.10581.1.A1_at
Ta.10582.2.S1_a_at	UniRef90_A2YY32	1e-133	Putative uncharacterized protein n=2 Tax=Oryza sativa RepID=A2YY32_ORYSI	LOC_Os08g44400.1	1e-140	8	27935497	27938447	cDNA glutathione S-transferase, N-terminal domain containing protein, expressed	Bradi3g42820	1e-143	3V	44243704	44246924
Ta.10586.1.S1_at	UniRef90_Q6ESY8	8e-34	Putative uncharacterized protein P0472F10.18 n=1 Tax=Oryza sativa Japonica Group RepID=Q6ESY8_ORYSJ	LOC_Os02g33790.1	1e-19	2	20152900	20151697	cDNA expressed protein	Bradi3g45320	7e-71	3V	47275652	47277317
Ta.10618.1.S1_at	UniRef90_Q6Z675	6e-71	Putative chloroplast nucleoid DNA-binding protein cnd41 (Putative uncharacterized protein) n=2 Tax=Oryza sativa RepID=Q6Z675_ORYSJ	LOC_Os02g48860.1	1e-86	2	29883406	29885468	cDNA aspartic proteinase nepenthesin-2 precursor, putative, expressed	Bradi3g53610	2e-80	3V	54235587	54237576
Ta.10650.1.A1_at	UniRef90_A2WLM8	5e-26	Putative uncharacterized protein n=3 Tax=Oryza sativa RepID=A2WLM8_ORYSI	LOC_Os01g09790.1	2e-27	1	5054753	5051993	cDNA IQ calmodulin-binding motif domain containing protein, expressed	Bradi2g05840	2e-30	2V	4345647	4348073
Ta.10657.1.A1_at
Ta.10659.1.A1_at	UniRef90_Q5VPH6	4e-24	Putative TAF14b (Os06g0137300 protein) n=1 Tax=Oryza sativa Japonica Group RepID=Q5VPH6_ORYSJ	LOC_Os06g04580.1	4e-52	6	1989030	1992737	cDNA transcription factor TFIIF, putative, expressed	Bradi1g51500	3e-24	1V	49898716	49901854
Ta.10667.3.S1_a_at	UniRef90_Q7Y1H4	1e-118	Putative uncharacterized protein OSJNBa0094F01.11 (Os03g0797600 protein) (Lipoamide dehydrogenase, putative, expressed) n=1 Tax=Oryza sativa Japonica Group RepI	LOC_Os03g58330.1	0	3	33225976	33230471	cDNA BHLH transcription factor, putative, expressed	Bradi1g05430	1e-114	1V	3682563	3687345
Ta.10688.1.S1_at	UniRef90_Q58A36	1e-163	Indole synthase n=3 Tax=Triticum aestivum RepID=Q58A36_WHEAT	LOC_Os03g58300.1	1e-33	3	33210288	33207403	cDNA indole-3-glycerol phosphate lyase, chloroplast precursor, putative, expressed	Bradi1g55440	9e-96	1V	53881820	53885613
Ta.10696.1.A1_at	UniRef90_A2XPX4	8e-59	Putative uncharacterized protein n=1 Tax=Oryza sativa Indica Group RepID=A2XPX4_ORYSI	LOC_Os04g03890.1	1e-07	4	1776944	1775490	cDNA cytochrome P450, putative	Bradi3g17090	3e-45	3V	15203913	15205630
Ta.10698.1.A1_at	UniRef90_Q0DG18	3e-06	Os05g0557700 protein n=1 Tax=Oryza sativa Japonica Group RepID=Q0DG18_ORYSJ							Bradi2g16960	5e-10	2V	14975478	14980191
Ta.10702.1.A1_at	UniRef90_Q5N9P9	8e-33	Clathrin assembly protein AP180 short form-like (Os01g0694900 protein) n=1 Tax=Oryza sativa Japonica Group RepID=Q5N9P9_ORYSJ	LOC_Os01g50010.1	1e-15	1	28727932	28734027	cDNA clathrin assembly protein, putative, expressed	Bradi2g47280	3e-31	2V	47640097	47648701
Ta.10715.1.S1_at	UniRef90_Q10CS9	1e-117	Ribose 5-phosphate isomerase, putative, expressed (Os03g0781400 protein) n=1 Tax=Oryza sativa Japonica Group RepID=Q10CS9_ORYSJ	LOC_Os03g56869.1	0	3	32390129	32387810	cDNA ribose-5-phosphate isomerase A, putative, expressed	Bradi1g06750	1e-131	1V	4611789	4614089
Ta.10733.1.A1_at	UniRef90_Q2MG91	1e-52	DRP2 protein (Fragment) n=1 Tax=Triticum turgidum subsp. durum RepID=Q2MG91_TRITU	LOC_Os08g32980.1	3e-54	8	20462481	20459037	cDNA expressed protein	Bradi3g36250	5e-37	3V	38515247	38519320
Ta.10750.1.S1_at
Ta.10760.1.S1_at	UniRef90_A2Y8J2	3e-13	Putative uncharacterized protein n=3 Tax=Oryza sativa RepID=A2Y8J2_ORYSI	LOC_Os06g02410.1	1e-15	6	829762	827717	cDNA expressed protein	Bradi1g50440	4e-09	1V	49039550	49040150
Ta.10772.1.A1_at	UniRef90_A2YM05	4e-49	Putative uncharacterized protein n=2 Tax=Oryza sativa RepID=A2YM05_ORYSI	LOC_Os07g34110.1	8e-54	7	20394768	20391409	cDNA integral membrane protein DUF6 containing protein, expressed	Bradi1g25930	3e-57	1V	21026947	21029299
Ta.10782.1.S1_at	UniRef90_A0S6X4	3e-91	FT-like protein n=4 Tax=Poaceae RepID=A0S6X4_HORVD	LOC_Os01g11940.1	1e-154	1	6493516	6498769	cDNA osFTL1 FT-Like1 homologous to Flowering Locus T gene; contains Pfam profile PF01161: Phosphatidylethanolamine	Bradi2g07070	5e-91	2V	5403303	5407241
Ta.10782.2.S1_a_at	UniRef90_A0S6X4	3e-91	FT-like protein n=4 Tax=Poaceae RepID=A0S6X4_HORVD	LOC_Os01g11940.1	1e-154	1	6493516	6498769	cDNA osFTL1 FT-Like1 homologous to Flowering Locus T gene; contains Pfam profile PF01161: Phosphatidylethanolamine	Bradi2g07070	5e-91	2V	5403303	5407241
Ta.10808.1.S1_at	UniRef90_A2X8I5	9e-74	Putative uncharacterized protein n=2 Tax=Oryza sativa RepID=A2X8I5_ORYSI	LOC_Os02g46650.1	1e-28	2	28466956	28472140	cDNA ubiquitin carboxyl-terminal hydrolase domain containing protein, expressed	Bradi3g52210	9e-92	3V	53187537	53192907
Ta.10830.1.A1_at	UniRef90_A3AC67	2e-29	Putative uncharacterized protein n=3 Tax=Oryza sativa RepID=A3AC67_ORYSJ	LOC_Os08g30520.1	1e-31	8	18774045	18776068	cDNA plant protein of unknown function domain containing protein, expressed	Bradi5g02210	4e-43	5V	2300374	2302117
Ta.10861.1.A1_at	UniRef90_Q0D622	9e-89	DEAD-box ATP-dependent RNA helicase 32 n=1 Tax=Oryza sativa Japonica Group RepID=RH32_ORYSJ	LOC_Os07g33340.1	1e-33	7	19931001	19925101	cDNA DEAD-box ATP-dependent RNA helicase, putative, expressed	Bradi1g26200	1e-96	1V	21260875	21264742
Ta.10876.1.A1_at	UniRef90_Q8LLA2	9e-18	NBS-LRR class RGA n=1 Tax=Aegilops tauschii RepID=Q8LLA2_AEGTA	LOC_Os11g44580.1	5e-15	11	26483982	26481538	cDNA go35 NBS-LRR, putative, expressed	Bradi4g09960	1e-15	4V	9420216	9430647
Ta.10878.1.A1_at	UniRef90_A2WXJ8	1e-15	Putative uncharacterized protein n=3 Tax=Oryza sativa RepID=A2WXJ8_ORYSI	LOC_Os01g65630.1	3e-17	1	38101948	38100501	cDNA expressed protein	Bradi2g24730	2e-25	2V	22530678	22531444
Ta.10896.1.S1_a_at
Ta.10899.1.A1_at	UniRef90_Q75GI9	2e-06	Putative uncharacterized protein OSJNBa0013A09.8 n=1 Tax=Oryza sativa Japonica Group RepID=Q75GI9_ORYSJ							Bradi1g10080	1e-07	1V	7258945	7259764
Ta.10902.1.S1_at	UniRef90_A3B3A5	8e-32	Putative uncharacterized protein n=1 Tax=Oryza sativa Japonica Group RepID=A3B3A5_ORYSJ	LOC_Os05g30490.1	1e-42	5	17604096	17604878	cDNA harpin-induced protein 1 domain containing protein	Bradi2g27690	4e-31	2V	26546957	26548973
Ta.10904.1.A1_at	UniRef90_Q2QMC2	1e-117	Transducin family protein, putative, expressed (Os12g0609800 protein) n=1 Tax=Oryza sativa Japonica Group RepID=Q2QMC2_ORYSJ	LOC_Os12g41620.1	1e-111	12	25718496	25724633	cDNA WD domain, G-beta repeat domain containing protein, expressed	Bradi4g02100	1e-126	4V	1368036	1374298
Ta.10908.1.A1_at	UniRef90_Q67UM8	7e-22	Putative uncharacterized protein OSJNBb0071O21.22 n=2 Tax=Oryza sativa RepID=Q67UM8_ORYSJ	LOC_Os02g31140.1	1e-20	2	18636019	18633267	cDNA major ampullate spidroin 2-2, putative, expressed	Bradi3g44330	1e-26	3V	46124047	46126461
Ta.10915.1.S1_at	UniRef90_Q0Z988	2e-42	Nonfunctional Rpg1 n=5 Tax=Hordeum vulgare RepID=Q0Z988_HORSP	LOC_Os05g49430.2	1e-05	5	28279530	28282478	cDNA aldose 1-epimerase, putative, expressed	Bradi4g09870	2e-11	4V	9332124	9337220
Ta.10941.1.A1_at	UniRef90_Q7F830	3e-28	Cyclin-A1-1 n=3 Tax=Oryza sativa Japonica Group RepID=CCA11_ORYSJ	LOC_Os01g13260.1	1e-34	1	7392708	7388342	cDNA cyclin-A1, putative, expressed	Bradi2g07950	9e-32	2V	6305094
Ta.10945.2.A1_a_at	UniRef90_A9ZLE9	8e-15	Putative uncharacterized protein n=1 Tax=Coxiella burnetii RSA 334 RepID=A9ZLE9_COXBU
Ta.10947.1.S1_at	UniRef90_Q6Z9U8	1e-100	Putative uncharacterized protein P0455A11.10 (Os08g0179900 protein) n=1 Tax=Oryza sativa Japonica Group RepID=Q6Z9U8_ORYSJ	LOC_Os08g08190.1	2e-99	8	4671404	4674501	cDNA expressed protein	Bradi3g15430	1e-114	3V	13751583	13754015
Ta.10949.1.S1_at	UniRef90_Q0J0C4	2e-18	Os09g0517000 protein n=4 Tax=Oryza sativa RepID=Q0J0C4_ORYSJ	LOC_Os09g34140.2	1e-13	9	20155912	20157775	cDNA expressed protein	Bradi4g35310	4e-35	4V	40773636	40776221
Ta.10966.1.S1_at	UniRef90_Q1ACB8	1e-152	Homogentisate phytyltransferase VTE2-1 n=1 Tax=Zea mays RepID=Q1ACB8_MAIZE	LOC_Os06g44840.1	0	6	27086458	27091922	cDNA prenyltransferase, putative, expressed	Bradi1g31380	1e-166	1V	26857980	26862693
Ta.10982.1.A1_a_at	UniRef90_Q5N7P7	4e-85	Microtubule-associated protein-like (Os01g0685900 protein) n=3 Tax=Oryza sativa RepID=Q5N7P7_ORYSJ	LOC_Os01g49200.1	6e-56	1	28281769	28286052	cDNA microtubule associated protein, putative, expressed	Bradi2g46800	6e-96	2V	47236244	47240615
Ta.10989.1.S1_at	UniRef90_A2Y7C4	6e-54	50S ribosomal protein L21 n=2 Tax=Oryza sativa RepID=A2Y7C4_ORYSI	LOC_Os05g48410.1	1e-108	5	27696492	27693423	cDNA 50S ribosomal protein L21, chloroplast precursor, putative, expressed	Bradi2g16970	3e-63	2V	14989751	14993913
Ta.10993.1.S1_a_at				LOC_Os05g49430.2	1e-05	5	28279530	28282478	cDNA aldose 1-epimerase, putative, expressed
Ta.11007.1.A1_at	UniRef90_Q84P80	5e-28	Ubiquitin carboxyl-terminal hydrolase (Fragment) n=1 Tax=Oryza sativa Japonica Group RepID=Q84P80_ORYSJ	LOC_Os06g08530.5	1e-15	6	4217604	4212120	cDNA ubiquitin carboxyl-terminal hydrolase domain containing protein, expressed	Bradi1g47320	2e-33	1V	45828478	45834825
Ta.11015.1.S1_at	UniRef90_Q10LI1	1e-125	CHY zinc finger family protein, expressed (Os03g0348900 protein) n=1 Tax=Oryza sativa Japonica Group RepID=Q10LI1_ORYSJ	LOC_Os03g22680.1	1e-152	3	13097003	13094516	cDNA RING finger and CHY zinc finger domain-containing protein 1, putative, expressed	Bradi1g62490	1e-133	1V	61700143	61702998
Ta.11017.1.A1_at	UniRef90_A3CAR4	2e-39	Putative uncharacterized protein n=1 Tax=Oryza sativa Japonica Group RepID=A3CAR4_ORYSJ	LOC_Os07g27970.1	1e-11	7	16317843	16313798	cDNA O-methyltransferase, putative, expressed	Bradi5g23720	1e-42	5V	25567742	25569279
Ta.11022.1.S1_a_at	UniRef90_Q2R333	2e-68	O-methyltransferase family protein (Os11g0539500 protein) n=2 Tax=Oryza sativa RepID=Q2R333_ORYSJ	LOC_Os11g33300.1	1e-14	11	19230056	19228491	cDNA O-methyltransferase, putative	Bradi2g19830	1e-69	2V	17461597	17463320
Ta.11022.2.S1_at										Bradi4g28060	1e-07	4V	33414450	33415340
Ta.11030.1.A1_at
Ta.11045.1.A1_at	UniRef90_A2XHI5	1e-16	Putative uncharacterized protein n=3 Tax=Oryza sativa RepID=A2XHI5_ORYSI	LOC_Os03g27210.1	1e-12	3	15585799	15583473	cDNA LOL3, putative, expressed	Bradi1g60760	2e-20	1V	60157273	60158297
Ta.11050.1.S1_at	UniRef90_A3FPG3	5e-07	Serine/threonine protein kinase n=2 Tax=Hordeum vulgare subsp. vulgare RepID=A3FPG3_HORVD							Bradi4g21990	8e-10	4V	25900740	25903323
Ta.11058.1.S1_at	UniRef90_A2ZMR9-2	6e-16	Isoform 2 of A2ZMR9 n=2 Tax=Oryza sativa RepID=A2ZMR9-2	LOC_Os12g42190.1	1e-15	12	26121447	26125147	cDNA transposon protein, putative, unclassified, expressed
Ta.11066.1.S1_at	UniRef90_Q0IZQ1	2e-78	Os09g0556700 protein n=1 Tax=Oryza sativa Japonica Group RepID=Q0IZQ1_ORYSJ	LOC_Os09g38440.1	7e-76	9	22129956	22134764	cDNA ATXR, putative, expressed	Bradi4g37630	3e-84	4V	42698373	42709529
Ta.1107.1.A1_at	UniRef90_Q9FJH5	3e-07	Gb|AAC98457.1 (Putative uncharacterized protein At5g60800) (At5g60800) n=1 Tax=Arabidopsis thaliana RepID=Q9FJH5_ARATH	LOC_Os10g30450.1	1e-11	10	15755814	15757596	cDNA heavy-metal-associated domain-containing protein, putative, expressed	Bradi1g00770	4e-14	1V	577726	579029
Ta.11076.2.A1_a_at	UniRef90_A2ZEH4	2e-17	Putative uncharacterized protein n=2 Tax=Oryza sativa RepID=A2ZEH4_ORYSI	LOC_Os05g42060.1	6e-19	5	24549175	24550641	protein UDP-glucoronosyl/UDP-glucosyl transferase, putative, expressed	Bradi2g20800	2e-19	2V	18261385	18262963
Ta.11095.1.A1_at	UniRef90_A2X8N9	3e-69	Putative uncharacterized protein n=2 Tax=Oryza sativa RepID=A2X8N9_ORYSI	LOC_Os02g47420.3	2e-79	2	28953256	28947028	cDNA ATROPGEF7/ROPGEF7, putative, expressed	Bradi3g52620	3e-76	3V	53496081	53502121
Ta.11096.1.A1_at	UniRef90_Q84YF3	6e-23	Putative uncharacterized protein 4B n=2 Tax=Sorghum bicolor RepID=Q84YF3_SORBI	LOC_Os12g02550.1	1e-18	12	876652	875293	cDNA expressed protein	Bradi4g25910	3e-26	4V	31221286	31222661
Ta.11098.1.A1_at
Ta.11111.1.A1_at	UniRef90_Q70JR8	9e-16	Putative Cen-like protein, FDR1 (Fragment) n=1 Tax=Triticum aestivum RepID=Q70JR8_WHEAT	LOC_Os04g33570.1	1e-27	4	20149558	20147073	cDNA RCN4 Centroradialis-like1 homologous to TFL1 gene; contains Pfam profile PF01161: Phosphatidylethanolamine-	Bradi5g09270	2e-15	5V	12485008	12486888
Ta.11118.1.S1_at	UniRef90_Q5TKJ0	0	Putative anthranilate phosphoribosyltransferase (Os05g0429700 protein) n=3 Tax=Oryza sativa RepID=Q5TKJ0_ORYSJ	LOC_Os05g35480.1	0	5	21021499	21018429	cDNA anthranilate phosphoribosyltransferase, putative, expressed	Bradi2g24410	0	2V	22215715	22218704
Ta.11120.1.S1_a_at	UniRef90_Q8GT50	0	Apoplastic invertase 1 n=1 Tax=Hordeum vulgare RepID=Q8GT50_HORVU	LOC_Os04g33740.1	1e-168	4	20250215	20255106	cDNA glycosyl hydrolases, putative, expressed	Bradi5g09420	0	5V	12686408	12690560
Ta.11133.1.S1_at	UniRef90_A2WKD3	2e-47	Putative uncharacterized protein n=3 Tax=Oryza sativa RepID=A2WKD3_ORYSI	LOC_Os01g04350.1	1e-37	1	1940003	1940953	cDNA hsp20/alpha crystallin family protein, putative, expressed	Bradi2g02350	8e-51	2V	1603845	1604660
Ta.11147.1.A1_at	UniRef90_Q9FW09	5e-24	Putative ferulate-5-hydroxylase n=3 Tax=Oryza sativa RepID=Q9FW09_ORYSJ	LOC_Os10g36848.1	1e-33	10	19663541	19656754	cDNA cytochrome P450, putative, expressed	Bradi3g30590	1e-26	3V	32750472	32754089
Ta.11152.2.A1_a_at	UniRef90_Q8LPU9	9e-78	Sucrose synthase (Fragment) n=1 Tax=Deschampsia antarctica RepID=Q8LPU9_DESAN	LOC_Os03g22120.3	1e-120	3	12679375	12673180	cDNA sucrose synthase, putative, expressed	Bradi1g62960	1e-78	1V	62157579	62164764
Ta.11152.3.S1_at	UniRef90_A2XGI6	2e-80	Putative uncharacterized protein n=1 Tax=Oryza sativa Indica Group RepID=A2XGI6_ORYSI	LOC_Os03g22120.3	6e-82	3	12679375	12673180	cDNA sucrose synthase, putative, expressed	Bradi1g62960	1e-82	1V	62157579	62164764
Ta.11162.1.S1_at	UniRef90_A2XJE1	8e-31	Putative uncharacterized protein n=3 Tax=Oryza sativa RepID=A2XJE1_ORYSI	LOC_Os03g41060.1	1e-48	3	22816264	22815422	cDNA GASR2 - Gibberellin-regulated GASA/GAST/Snakin family protein precursor, putative, expressed	Bradi1g07900	2e-23	1V	5579684	5580426
Ta.11168.1.A1_a_at	UniRef90_Q9AS70	1e-61	P0028E10.22 protein (Os01g0168800 protein) (Hydrolase-like protein) n=2 Tax=Oryza sativa RepID=Q9AS70_ORYSJ	LOC_Os01g07420.1	1e-29	1	3518175	3515658	cDNA hydrolase, alpha/beta fold family protein, putative, expressed	Bradi2g04230	2e-77	2V	2951252	2953880
Ta.11168.1.A1_at	UniRef90_Q9AS70	1e-61	P0028E10.22 protein (Os01g0168800 protein) (Hydrolase-like protein) n=2 Tax=Oryza sativa RepID=Q9AS70_ORYSJ	LOC_Os01g07420.1	1e-29	1	3518175	3515658	cDNA hydrolase, alpha/beta fold family protein, putative, expressed	Bradi2g04230	2e-77	2V	2951252	2953880
Ta.11168.2.A1_at	UniRef90_Q9AS70	2e-26	P0028E10.22 protein (Os01g0168800 protein) (Hydrolase-like protein) n=2 Tax=Oryza sativa RepID=Q9AS70_ORYSJ	LOC_Os01g07420.1	1e-26	1	3518175	3515658	cDNA hydrolase, alpha/beta fold family protein, putative, expressed	Bradi2g04230	7e-37	2V	2951252	2953880
Ta.11175.1.A1_at	UniRef90_A2ZSC8	1e-23	Putative uncharacterized protein n=1 Tax=Oryza sativa Japonica Group RepID=A2ZSC8_ORYSJ	LOC_Os01g21070.1	5e-25	1	11755825	11758623	cDNA endoglucanase, putative, expressed	Bradi2g11870	8e-31	2V	10189051	10191627
Ta.11184.2.A1_a_at
Ta.11185.1.A1_a_at	UniRef90_A2YYN5	8e-08	Putative uncharacterized protein n=3 Tax=Oryza sativa RepID=A2YYN5_ORYSI							Bradi2g59600	1e-22	2V	57253128	57254215
Ta.11185.1.A1_at	UniRef90_A2YYN5	8e-08	Putative uncharacterized protein n=3 Tax=Oryza sativa RepID=A2YYN5_ORYSI							Bradi2g59600	1e-22	2V	57253128	57254215
Ta.11185.2.A1_at
Ta.11187.1.A1_at	UniRef90_Q0DH40	2e-27	Cyclin-B1-5 n=2 Tax=Oryza sativa RepID=CCB15_ORYSJ							Bradi2g21330	9e-31	2V	18708507	18711467
Ta.1120.1.S1_at	UniRef90_A2X9S1	9e-61	Putative uncharacterized protein n=2 Tax=Oryza sativa RepID=A2X9S1_ORYSI	LOC_Os02g51930.1	1e-107	2	31800108	31802022	cDNA cytokinin-O-glucosyltransferase 2, putative, expressed	Bradi3g58670	7e-62	3V	58105288	58107004
Ta.11203.1.A1_at										Bradi4g23140	2e-06	4V	27776447	27781301
Ta.11205.1.A1_a_at	UniRef90_Q0J8Y7	8e-55	Os04g0680400 protein (Fragment) n=1 Tax=Oryza sativa Japonica Group RepID=Q0J8Y7_ORYSJ	LOC_Os04g58390.1	1e-07	4	34552875	34557611	cDNA allantoinase, putative, expressed	Bradi5g26410	1e-61	5V	27428087	27432090
Ta.11222.1.A1_at	UniRef90_Q69V46	5e-23	Putative transfactor (Os06g0609500 protein) n=3 Tax=Oryza sativa RepID=Q69V46_ORYSJ							Bradi1g36240	9e-31	1V	31896587	31904791
Ta.11261.1.S1_at	UniRef90_Q259E5	9e-59	H0801D08.4 protein (H0402C08.14 protein) n=3 Tax=Oryza sativa RepID=Q259E5_ORYSA	LOC_Os04g58160.2	3e-54	4	34454298	34459501	cDNA fiber protein Fb34, putative, expressed	Bradi5g26220	5e-49	5V	27275947	27277591
Ta.11273.1.A1_at	UniRef90_Q65X34	1e-08	Putative uncharacterized protein OSJNBa0068N01.1 n=1 Tax=Oryza sativa Japonica Group RepID=Q65X34_ORYSJ	LOC_Os05g01630.3	3e-10	5	375683	372754	protein OsFBX156 - F-box domain containing protein, expressed	Bradi5g13130	6e-19	5V	16674256	16677941
Ta.11282.1.S1_at	UniRef90_Q69HW1	1e-151	Syntaxin-like protein 2 (Fragment) n=1 Tax=Hordeum vulgare subsp. vulgare RepID=Q69HW1_HORVD	LOC_Os03g52650.1	0	3	30185923	30187171	cDNA syntaxin-related protein, putative, expressed	Bradi1g09440	1e-143	1V	6779834	6781299
Ta.11294.1.A1_at				LOC_Os11g42220.1	4e-05	11	24966262	24968632	cDNA laccase precursor protein, putative, expressed	Bradi3g02290	3e-09	3V	1371436	1373904
Ta.113.1.S1_at	UniRef90_Q41515	0	HKT1 (High-affinity potassium uptake transporter) n=3 Tax=Triticeae RepID=Q41515_WHEAT	LOC_Os06g48810.1	5e-85	6	29540221	29537936	cDNA OsHKT2;1 - Na+ transporter, expressed	Bradi1g34220	0	1V	29820385	29822370
Ta.1130.1.S1_a_at	UniRef90_P27523	1e-139	Chlorophyll a-b binding protein of LHCII type III, chloroplastic n=1 Tax=Hordeum vulgare RepID=CB23_HORVU	LOC_Os07g37550.1	0	7	22486428	22487773	cDNA chlorophyll A-B binding protein, putative, expressed	Bradi1g24760	1e-99	1V	20000593	20001763
Ta.11312.1.A1_at	UniRef90_Q0IXE5	5e-50	Os10g0444400 protein (Fragment) n=3 Tax=Oryza sativa RepID=Q0IXE5_ORYSJ	LOC_Os10g30750.1	8e-88	10	15945600	15950152	cDNA appr-1-p processing enzyme family protein, putative, expressed	Bradi3g27670	7e-55	3V	28715029	28721250
Ta.11334.1.A1_at	UniRef90_Q0J1G4	2e-14	Os09g0441900 protein (Fragment) n=2 Tax=Oryza sativa Japonica Group RepID=Q0J1G4_ORYSJ	LOC_Os09g26999.1	4e-16	9	16410150	16414861	cDNA keratin-associated protein 5-4, putative, expressed	Bradi4g31420	5e-17	4V	37170149	37173489
Ta.11342.1.A1_at	UniRef90_Q6H817	4e-31	Putative cinnamoyl-CoA reductase (Os02g0180700 protein) n=1 Tax=Oryza sativa Japonica Group RepID=Q6H817_ORYSJ	LOC_Os02g08420.1	1e-33	2	4497074	4500446	cDNA cinnamoyl CoA reductase, putative, expressed	Bradi3g06060	3e-33	3V	4328078	4330648
Ta.11347.1.S1_a_at	UniRef90_A3BLY2	0	Putative uncharacterized protein n=3 Tax=Oryza sativa RepID=A3BLY2_ORYSJ	LOC_Os07g41190.1	0	7	24659139	24661600	cDNA WD domain, G-beta repeat domain containing protein, expressed	Bradi2g18710	0	2V	16590585	16592401
Ta.11347.1.S1_at	UniRef90_A3BLY2	0	Putative uncharacterized protein n=3 Tax=Oryza sativa RepID=A3BLY2_ORYSJ	LOC_Os07g41190.1	0	7	24659139	24661600	cDNA WD domain, G-beta repeat domain containing protein, expressed	Bradi2g18710	0	2V	16590585	16592401
Ta.11348.1.A1_at
Ta.11356.1.A1_at	UniRef90_Q10ML5	1e-20	BRCA1 C Terminus domain containing protein, expressed (Putative uncharacterized protein) (Os03g0304400 protein) n=1 Tax=Oryza sativa Japonica Group RepID=Q10ML5	LOC_Os03g19190.1	4e-22	3	10751510	10758847	cDNA TOPBP1C - Similar to DNA replication protein TOPBP1 from, expressed	Bradi1g16840	3e-07	1V	13558079	13564231
Ta.11358.1.A1_at	UniRef90_Q67TV5	1e-27	Nuclear transport factor 2 (NTF2)-like protein (Os09g0266000 protein) n=1 Tax=Oryza sativa Japonica Group RepID=Q67TV5_ORYSJ	LOC_Os09g09320.2	4e-29	9	4987972	4990687	cDNA nuclear transport factor, putative, expressed	Bradi5g02510	2e-37	5V	2672018	2673342
Ta.11358.2.A1_a_at	UniRef90_Q67TV5	3e-32	Nuclear transport factor 2 (NTF2)-like protein (Os09g0266000 protein) n=1 Tax=Oryza sativa Japonica Group RepID=Q67TV5_ORYSJ	LOC_Os09g09320.1	7e-34	9	4987972	4990687	cDNA nuclear transport factor, putative, expressed	Bradi5g02510	8e-46	5V	2672018	2673342
Ta.1138.1.S1_at	UniRef90_Q9M4T9	1e-83	Cold-responsive LEA/RAB-related COR protein n=1 Tax=Triticum aestivum RepID=Q9M4T9_WHEAT							Bradi2g18100	9e-31	2V	16067009	16074715
Ta.11381.1.A1_at	UniRef90_Q0D3H9	5e-50	Os07g0685900 protein n=3 Tax=Oryza sativa RepID=Q0D3H9_ORYSJ							Bradi4g11640	5e-69	4V	11534437	11536677
Ta.11397.1.A1_at	UniRef90_Q84SI3	8e-07	Putative uncharacterized protein OJ1058_A12.122 (Putative uncharacterized protein) n=1 Tax=Oryza sativa Japonica Group RepID=Q84SI3_ORYSJ							Bradi1g25690	3e-09	1V	20848274	20848726
Ta.11411.1.A1_at
Ta.11414.1.S1_at	UniRef90_Q8S408	0	Similar to A. thaliana protein BAB01483 similar n=4 Tax=BEP clade RepID=Q8S408_HORVD	LOC_Os02g47880.2	0	2	29285765	29281836	cDNA tetratricopeptide repeat domain containing protein, expressed	Bradi3g52930	0	3V	53735758	53739357
Ta.11414.3.S1_a_at	UniRef90_Q8S408	0	Similar to A. thaliana protein BAB01483 similar n=4 Tax=BEP clade RepID=Q8S408_HORVD	LOC_Os02g47880.2	0	2	29285765	29281836	cDNA tetratricopeptide repeat domain containing protein, expressed	Bradi3g52930	0	3V	53735758	53739357
Ta.11443.1.S1_a_at	UniRef90_Q2QW75	7e-23	Uncharacterized plant-specific domain TIGR01627 family protein, expressed (Os12g0204500 protein) n=2 Tax=Oryza sativa RepID=Q2QW75_ORYSJ	LOC_Os12g10320.1	1e-21	12	5456065	5454259	cDNA plant-specific domain TIGR01627 family protein, expressed	Bradi4g40400	9e-30	4V	44796503	44798173
Ta.11443.1.S1_at	UniRef90_Q2QW75	7e-23	Uncharacterized plant-specific domain TIGR01627 family protein, expressed (Os12g0204500 protein) n=2 Tax=Oryza sativa RepID=Q2QW75_ORYSJ	LOC_Os12g10320.1	1e-21	12	5456065	5454259	cDNA plant-specific domain TIGR01627 family protein, expressed	Bradi4g40400	9e-30	4V	44796503	44798173
Ta.11451.2.A1_at
Ta.11463.1.S1_at	UniRef90_A2XKV5	1e-42	Putative uncharacterized protein n=2 Tax=Oryza sativa RepID=A2XKV5_ORYSI	LOC_Os03g48480.1	3e-63	3	27640586	27637604	cDNA thioesterase family protein, putative, expressed	Bradi1g12080	4e-47	1V	8980671	8981956
Ta.1147.1.A1_at	UniRef90_Q7X6B5	5e-12	OSJNBa0091D06.25 protein n=3 Tax=Oryza sativa RepID=Q7X6B5_ORYSA	LOC_Os04g45610.1	1e-18	4	26797045	26792992	cDNA expressed protein	Bradi5g17030	8e-14	5V	20253972	20256602
Ta.1147.2.S1_a_at	UniRef90_Q7X6B5	1e-72	OSJNBa0091D06.25 protein n=3 Tax=Oryza sativa RepID=Q7X6B5_ORYSA	LOC_Os04g45600.1	1e-120	4	26792277	26793663	cDNA NDH-M H PLASTOQUINONE DEHY, putative, expressed	Bradi5g17030	3e-85	5V	20253972	20256602
Ta.11500.1.S1_at	UniRef90_Q6YXI0	1e-64	Putative uncharacterized protein OJ1005_D12.19 (Os09g0465800 protein) n=1 Tax=Oryza sativa Japonica Group RepID=Q6YXI0_ORYSJ	LOC_Os09g29080.1	1e-47	9	17661226	17658696	cDNA expressed protein	Bradi4g32540	7e-70	4V	38180654	38184176
Ta.11506.1.S1_a_at	UniRef90_Q8GS08	9e-25	Disease resistance response protein-like (Os07g0617500 protein) n=2 Tax=Oryza sativa RepID=Q8GS08_ORYSJ	LOC_Os07g42570.1	1e-11	7	25468557	25469126	cDNA dirigent, putative	Bradi4g21620	8e-33	4V	25102675	25103253
Ta.1151.1.S1_at	UniRef90_Q41522	3e-78	Thiol protease n=1 Tax=Triticum aestivum RepID=Q41522_WHEAT	LOC_Os04g01710.1	1e-24	4	471889	470098	cDNA cysteine proteinase At4g11310 precursor, putative, expressed	Bradi1g02820	2e-66	1V	1920783	1922080
Ta.11513.1.S1_a_at	UniRef90_Q69KN5	6e-38	Putative bZIP transcription factor (Os09g0306400 protein) n=1 Tax=Oryza sativa Japonica Group RepID=Q69KN5_ORYSJ	LOC_Os09g13570.1	1e-42	9	7870403	7872655	cDNA CPuORF2 - conserved peptide uORF-containing transcript, expressed	Bradi4g27720	4e-49	4V	32892174	32894374
Ta.11523.1.A1_at	UniRef90_Q9AXN6	2e-36	RIX4 n=1 Tax=Oryza sativa RepID=Q9AXN6_ORYSA	LOC_Os08g16610.1	1e-15	8	10159235	10164703	cDNA Rad21 / Rec8 like protein, putative, expressed	Bradi3g19350	9e-40	3V	18058235	18063114
Ta.11539.1.A1_at
Ta.11541.1.S1_at	UniRef90_Q259T9	9e-25	H0913C04.5 protein n=3 Tax=Oryza sativa RepID=Q259T9_ORYSA	LOC_Os04g58790.1	4e-62	4	34786937	34787182	cDNA hypothetical protein	Bradi5g26660	1e-25	5V	27579939	27580296
Ta.11542.1.S1_at	UniRef90_A3BM00	2e-15	Putative uncharacterized protein n=2 Tax=Oryza sativa Japonica Group RepID=A3BM00_ORYSJ	LOC_Os05g49430.2	1e-08	5	28279530	28282478	cDNA aldose 1-epimerase, putative, expressed	Bradi1g21960	9e-17	1V	17624930	17625160
Ta.11562.1.A1_at	UniRef90_Q2QYQ7	2e-18	Expressed protein (Putative uncharacterized protein) (Os12g0109600 protein) n=2 Tax=Oryza sativa RepID=Q2QYQ7_ORYSJ							Bradi1g34400	9e-15	1V	29975034	29975910
Ta.11566.1.S1_at
Ta.11570.1.A1_at	UniRef90_Q0DJ95	1e-101	Os05g0312500 protein n=3 Tax=Oryza sativa RepID=Q0DJ95_ORYSJ	LOC_Os05g24770.1	1e-140	5	14302004	14298623	cDNA reticulon domain containing protein, putative, expressed	Bradi2g31150	1e-106	2V	30968028	30971279
Ta.11571.1.A1_at	UniRef90_A2YR85	7e-39	Putative uncharacterized protein n=2 Tax=Oryza sativa RepID=A2YR85_ORYSI	LOC_Os08g05650.2	3e-62	8	3016359	3021050	cDNA diacylglycerol kinase, putative, expressed	Bradi3g17050	2e-44	3V	15178799	15183120
Ta.1158.1.S1_at	UniRef90_Q0DKG9	0	Os05g0164100 protein n=4 Tax=Oryza sativa RepID=Q0DKG9_ORYSJ	LOC_Os05g07130.2	0	5	3763090	3771440	cDNA 6PF-2-K/Fru-2,6-P2ASE liver isozyme, putative, expressed	Bradi2g34580	0	2V	34655787	34664666
Ta.11581.1.S1_at	UniRef90_A2Y701	0	Putative uncharacterized protein n=3 Tax=Oryza sativa RepID=A2Y701_ORYSI	LOC_Os05g46290.1	0	5	26777672	26773029	cDNA T-complex protein, putative, expressed	Bradi2g18260	0	2V	16185900	16191024
Ta.11598.1.A1_at	UniRef90_A3B4D5	8e-29	Putative uncharacterized protein n=3 Tax=Oryza sativa Japonica Group RepID=A3B4D5_ORYSJ	LOC_Os05g36070.3	3e-30	5	21307597	21314046	cDNA signal peptide peptidase domain containing protein, expressed	Bradi1g78070	9e-32	1V	74150798	74155582
Ta.11599.2.S1_a_at	UniRef90_Q8LHP3	1e-105	Ripening-related protein-like (Putative uncharacterized protein) (Os07g0634400 protein) n=2 Tax=Oryza sativa RepID=Q8LHP3_ORYSJ	LOC_Os07g44060.1	1e-66	7	26328778	26326407	cDNA haloacid dehalogenase-like hydrolase family protein, putative, expressed	Bradi1g20280	1e-107	1V	16229802	16231826
Ta.1160.1.S1_at	UniRef90_A2YU61	2e-47	Putative uncharacterized protein n=2 Tax=Oryza sativa RepID=A2YU61_ORYSI	LOC_Os08g23410.1	6e-74	8	14156147	14154836	cDNA rubredoxin family protein, putative, expressed	Bradi3g20660	1e-54	3V	19673692	19674722
Ta.11603.1.S1_at	UniRef90_Q7F0H8	0	Protein phosphatase 2C-like (Os07g0690400 protein) n=2 Tax=Oryza sativa RepID=Q7F0H8_ORYSJ	LOC_Os07g49040.1	0	7	29362660	29369490	cDNA protein phosphotase protein, putative, expressed	Bradi1g16810	0	1V	13541750	13544858
Ta.11603.2.S1_a_at	UniRef90_Q7F0H8	0	Protein phosphatase 2C-like (Os07g0690400 protein) n=2 Tax=Oryza sativa RepID=Q7F0H8_ORYSJ	LOC_Os07g49040.1	0	7	29362660	29369490	cDNA protein phosphotase protein, putative, expressed	Bradi1g16810	0	1V	13541750	13544858
Ta.1161.1.S1_at	UniRef90_A2WXD9	2e-92	Putative uncharacterized protein n=2 Tax=Oryza sativa RepID=A2WXD9_ORYSI	LOC_Os01g64960.1	0	1	37695735	37698709	cDNA chlorophyll A-B binding protein, putative, expressed	Bradi2g56260	1e-110	2V	54638676	54641482
Ta.11611.1.S1_at	UniRef90_Q6H422	8e-90	Putative fiber protein Fb34 (Os09g0281300 protein) n=2 Tax=Oryza sativa Japonica Group RepID=Q6H422_ORYSJ	LOC_Os09g10910.3	1e-120	9	5995533	5990120	cDNA fiber protein Fb34, putative, expressed	Bradi1g41940	3e-90	1V	38654110	38657457
Ta.11619.1.A1_at	UniRef90_Q7EYC9	1e-23	Putative 2-oxoglutarate-dependent dioxygenase (Os08g0417000 protein) n=3 Tax=Oryza sativa RepID=Q7EYC9_ORYSJ	LOC_Os08g32170.1	1e-08	8	19953518	19951948	cDNA oxidoreductase, 2OG-FeII oxygenase domain containing protein, putative, expressed	Bradi3g35910	1e-31	3V	38152943	38154444
Ta.11621.1.A1_at	UniRef90_Q8RYM1	1e-126	mRNA-associated protein mrnp41-like (Os01g0635400 protein) n=1 Tax=Oryza sativa Japonica Group RepID=Q8RYM1_ORYSJ	LOC_Os01g44394.1	0	1	25465319	25473213	cDNA mitotic checkpoint protein, putative, expressed	Bradi2g44530	1e-131	2V	45001990	45006964
Ta.11630.1.A1_at
Ta.11636.1.S1_at	UniRef90_Q2QW75	5e-23	Uncharacterized plant-specific domain TIGR01627 family protein, expressed (Os12g0204500 protein) n=2 Tax=Oryza sativa RepID=Q2QW75_ORYSJ	LOC_Os12g10320.1	1e-16	12	5456065	5454259	cDNA plant-specific domain TIGR01627 family protein, expressed	Bradi4g40400	2e-30	4V	44796503	44798173
Ta.11644.1.S1_a_at	UniRef90_A2XV13	3e-28	Putative uncharacterized protein n=1 Tax=Oryza sativa Indica Group RepID=A2XV13_ORYSI	LOC_Os03g44610.1	2e-28	3	25122340	25114235	cDNA IQ calmodulin-binding motif domain containing protein, expressed	Bradi1g13650	1e-21	1V	10495519	10502394
Ta.1165.1.A1_at	UniRef90_Q8S387	3e-68	WCOR14c n=2 Tax=Triticum aestivum RepID=Q8S387_WHEAT	LOC_Os04g52110.1	1e-08	4	30765819	30766994	cDNA late embryogenesis abundant protein, group 3, putative, expressed	Bradi5g21290	2e-22	5V	23953896	23954518
Ta.11662.1.A1_at	UniRef90_Q5JMG2	8e-18	Rhomboid family protein-like (Os01g0763100 protein) n=2 Tax=Oryza sativa RepID=Q5JMG2_ORYSJ	LOC_Os01g55740.1	1e-10	1	32093359	32097671	cDNA OsRhmbd4 - Putative Rhomboid homologue, expressed	Bradi2g50680	2e-31	2V	50474003	50481180
Ta.11673.1.A1_at	UniRef90_Q5U1U1	1e-64	Class III peroxidase 2 n=2 Tax=Oryza sativa Japonica Group RepID=Q5U1U1_ORYSJ	LOC_Os01g10850.1	1e-93	1	5788309	5790121	cDNA peroxidase precursor, putative, expressed	Bradi2g06500	1e-65	2V	4964448	4965784
Ta.11674.1.S1_at	UniRef90_A1C0L9	2e-28	Non-specific lipid-transfer protein n=1 Tax=Hordeum vulgare subsp. vulgare RepID=A1C0L9_HORVD							Bradi1g48790	1e-12	1V	47448982	47449682
Ta.11713.1.S1_at
Ta.11746.1.A1_at	UniRef90_Q69NI5	1e-21	Putative uncharacterized protein OJ1210_A07.18 (Putative uncharacterized protein) (Os09g0549400 protein) n=2 Tax=Oryza sativa RepID=Q69NI5_ORYSJ	LOC_Os09g37700.1	4e-23	9	21727320	21730623	cDNA proteophosphoglycan ppg4, putative, expressed	Bradi4g37140	2e-34	4V	42337749	42340216
Ta.11776.1.S1_at	UniRef90_Q2QNG2	1e-56	GDSL-like Lipase/Acylhydrolase family protein, expressed (Os12g0566700 protein) n=3 Tax=Oryza sativa RepID=Q2QNG2_ORYSJ	LOC_Os03g55950.2	1e-36	3	31846749	31850815	cDNA H-BTB1 - Bric-a-Brac, Tramtrack, Broad Complex BTB domain with H family conserved sequence, expressed	Bradi4g04330	5e-77	4V	3541853	3544948
Ta.11782.1.S1_at	UniRef90_A3ACV9	7e-66	Putative uncharacterized protein n=1 Tax=Oryza sativa Japonica Group RepID=A3ACV9_ORYSJ	LOC_Os02g58040.1	1e-19	2	35530261	35528270	cDNA OsFBX75 - F-box domain containing protein	Bradi1g62100	3e-90	1V	61411755	61413777
Ta.11783.1.A1_at	UniRef90_A6N1A1	2e-14	Polygalacturonase (Fragment) n=1 Tax=Oryza sativa Indica Group RepID=A6N1A1_ORYSI	LOC_Os05g46520.1	8e-16	5	26880736	26883225	cDNA polygalacturonase, putative, expressed	Bradi2g18050	8e-19	2V	16044480	16046837
Ta.11785.1.A1_at	UniRef90_Q0E124	6e-14	Os02g0499000 protein n=1 Tax=Oryza sativa Japonica Group RepID=Q0E124_ORYSJ	LOC_Os02g29550.3	1e-07	2	17569220	17576358	cDNA AP2 domain containing protein, expressed	Bradi3g43820	3e-22	3V	45506093	45512868
Ta.11801.1.S1_at	UniRef90_A9NJ56	1e-105	Putative CER1 n=1 Tax=Hordeum vulgare subsp. vulgare RepID=A9NJ56_HORVD	LOC_Os02g56920.1	1e-31	2	34888004	34883686	cDNA WAX2, putative, expressed	Bradi3g55100	1e-87	3V	55446868	55450132
Ta.11817.1.A1_at	UniRef90_A3BQ84	2e-07	Putative uncharacterized protein n=1 Tax=Oryza sativa Japonica Group RepID=A3BQ84_ORYSJ	LOC_Os10g26370.1	2e-08	10	13605238	13617651	cDNA transposon protein, putative, CACTA, En/Spm sub-class	Bradi3g15410	3e-09	3V	13731787	13742725
Ta.1183.1.S1_at	UniRef90_A8DNN6	0	Cinnamoyl-CoA reductase n=6 Tax=BEP clade RepID=A8DNN6_WHEAT	LOC_Os09g25150.1	0	9	15078325	15075123	cDNA cinnamoyl-CoA reductase, putative, expressed	Bradi3g36890	1e-157	3V	39243728	39249028
Ta.11845.3.S1_a_at	UniRef90_A3A9C7	1e-147	Putative uncharacterized protein n=2 Tax=Oryza sativa Japonica Group RepID=A3A9C7_ORYSJ	LOC_Os02g42300.1	1e-137	2	25429184	25433567	cDNA expressed protein	Bradi3g49580	1e-169	3V	50904780	50907966
Ta.11847.1.A1_at	UniRef90_Q9FRG8	1e-21	Putative uncharacterized protein Os03g47140 (Os03g0674700 protein) (Expressed protein) (Growth-regulating factor 9) n=4 Tax=Oryza sativa RepID=Q9FRG8_ORYSJ	LOC_Os03g47140.1	1e-14	3	26672093	26675242	cDNA growth regulating factor protein, putative, expressed	Bradi1g12650	4e-31	1V	9519547	9522488
Ta.11861.1.A1_at
Ta.1188.1.S1_at	UniRef90_Q53NQ7	2e-77	Protein-tyrosine phosphatase n=1 Tax=Oryza sativa Japonica Group RepID=Q53NQ7_ORYSJ	LOC_Os11g07850.1	1e-26	11	4008336	4000708	cDNA Protein-tyrosine phosphatase domain containing protein, expressed	Bradi4g24010	4e-95	4V	28997748	29011275
Ta.11907.1.S1_at	UniRef90_Q6Z8K0	1e-22	Putative uncharacterized protein P0431B06.28 (Os02g0751300 protein) n=1 Tax=Oryza sativa Japonica Group RepID=Q6Z8K0_ORYSJ	LOC_Os02g51550.1	1e-19	2	31569939	31571707	cDNA DUF581 domain containing protein, expressed	Bradi3g59070	2e-24	3V	58342272	58343545
Ta.11913.1.A1_at	UniRef90_Q6EP22	6e-54	Cell division inhibitor-like (Os02g0834700 protein) n=1 Tax=Oryza sativa Japonica Group RepID=Q6EP22_ORYSJ	LOC_Os02g58790.5	1e-08	2	35918037	35923865	cDNA cell division inhibitor, putative, expressed	Bradi3g60920	4e-41	3V	59670934	59672690
Ta.11918.1.A1_at	UniRef90_Q6YPG9	3e-40	Putative uncharacterized protein OJA1212_C06.5 (Os02g0104200 protein) (Putative uncharacterized protein OJ1212_C06.4) n=1 Tax=Oryza sativa Japonica Group RepID=	LOC_Os02g01365.1	1e-15	2	199224	207221	cDNA expressed protein	Bradi3g00720	1e-54	3V	397722	400474
Ta.11928.1.A1_at				LOC_Os04g43710.1	1e-19	4	25682678	25684061	cDNA CAMK_CAMK_like.3 - CAMK includes calcium/calmodulin depedent protein kinases, expressed	Bradi5g15790	9e-07	5V	19206353	19207776
Ta.11937.1.A1_at	UniRef90_Q0JAY4	1e-133	Os04g0568400 protein n=4 Tax=Oryza sativa RepID=Q0JAY4_ORYSJ	LOC_Os04g48010.2	2e-96	4	28378680	28382685	cDNA WD-40 repeat family protein, putative, expressed	Bradi5g18650	1e-117	5V	21754368
Ta.11994.1.A1_at				LOC_Os03g62170.1	3e-06	3	35205732	35211139	cDNA cyclase/dehydrase family protein, expressed	Bradi1g02450	6e-15	1V	1656125	1661984
Ta.12008.1.S1_at
Ta.12012.1.S1_at				LOC_Os05g04200.1	1e-06	5	1901111	1899082	cDNA hypothetical protein
Ta.12039.1.A1_at	UniRef90_A9PI52	6e-22	Putative uncharacterized protein n=1 Tax=Populus trichocarpa RepID=A9PI52_POPTR	LOC_Os05g49380.2	1e-24	5	28256051	28251937	cDNA OsDegp9 - Putative Deg protease homologue, expressed	Bradi2g15980	3e-25	2V	14117245	14120723
Ta.12041.2.A1_at	UniRef90_Q9AVE6	2e-51	OsTATC protein (Os01g0501700 protein) (Putative TatC) n=1 Tax=Oryza sativa Japonica Group RepID=Q9AVE6_ORYSJ	LOC_Os01g31680.2	4e-74	1	17345359	17340156	cDNA uncharacterized protein sll0194, putative, expressed	Bradi2g13660	7e-54	2V	12152280	12157223
Ta.12065.1.S1_at	UniRef90_Q7XHS1	9e-61	2Fe-2S iron-sulfur cluster protein-like (Putative uncharacterized protein) (Os07g0489800 protein) n=2 Tax=Oryza sativa RepID=Q7XHS1_ORYSJ	LOC_Os07g30670.1	2e-58	7	18148088	18149719	cDNA 2Fe-2S iron-sulfur cluster binding domain containing protein, expressed	Bradi1g27280	7e-77	1V	22362214	22363867
Ta.12086.1.S1_at				LOC_Os05g49430.2	1e-06	5	28279530	28282478	cDNA aldose 1-epimerase, putative, expressed
Ta.12090.1.A1_at	UniRef90_A3B5X3	2e-15	Putative uncharacterized protein n=3 Tax=Oryza sativa RepID=A3B5X3_ORYSJ	LOC_Os05g44300.1	1e-20	5	25716014	25713897	cDNA plant-specific domain TIGR01615 family protein, expressed	Bradi2g49690	1e-09	2V	49736755	49738754
Ta.12100.1.A1_at
Ta.12122.1.A1_at	UniRef90_Q2QZM2	3e-19	Expressed protein (Putative uncharacterized protein) n=1 Tax=Oryza sativa Japonica Group RepID=Q2QZM2_ORYSJ	LOC_Os11g45510.1	1e-20	11	27083912	27081942	cDNA expressed protein	Bradi5g01000	5e-24	5V	926257	928500
Ta.1213.1.A1_at	UniRef90_Q5Z6Y1	2e-35	Putative arogenate dehydrogenase isoform 2 (Os06g0542200 protein) n=1 Tax=Oryza sativa Japonica Group RepID=Q5Z6Y1_ORYSJ	LOC_Os06g35050.1	1e-46	6	20399350	20402406	cDNA arogenate dehydrogenase 1, chloroplast precursor, putative, expressed	Bradi1g39160	8e-36	1V	35680707	35682932
Ta.12138.1.A1_at
Ta.12139.1.S1_at	UniRef90_A2Z5G3	9e-18	Putative uncharacterized protein n=3 Tax=Oryza sativa RepID=A2Z5G3_ORYSI	LOC_Os10g09850.1	1e-09	10	5346508	5342100	cDNA EF hand family protein, putative, expressed	Bradi1g68010	4e-29	1V	66562350	66566669
Ta.1219.1.S1_at	UniRef90_Q01IJ4	8e-67	H0219H12.3 protein (OSIGBa0097P08.8 protein) n=3 Tax=Oryza sativa RepID=Q01IJ4_ORYSA	LOC_Os04g38620.1	7e-83	4	22761770	22758069	cDNA NAP domain containing protein, putative, expressed	Bradi3g46800	2e-62	3V	48564415	48569045
Ta.12210.1.A1_at	UniRef90_Q0J390	8e-26	Os09g0246700 protein n=1 Tax=Oryza sativa Japonica Group RepID=Q0J390_ORYSJ	LOC_Os09g07160.1	3e-27	9	3504050	3499534	cDNA expressed protein	Bradi4g42750	1e-24	4V	46652724	46663373
Ta.12219.1.A1_at	UniRef90_Q6L4X7	7e-40	Putative uncharacterized protein OSJNBb0108E17.2 (Os05g0508300 protein) n=2 Tax=Oryza sativa RepID=Q6L4X7_ORYSJ	LOC_Os05g43230.1	1e-28	5	25091323	25095076	cDNA oryzain alpha chain precursor, putative, expressed	Bradi2g20460	2e-50	2V	17950319	17954258
Ta.12220.1.S1_a_at	UniRef90_A3BN22	1e-103	Putative uncharacterized protein n=1 Tax=Oryza sativa Japonica Group RepID=A3BN22_ORYSJ	LOC_Os07g46555.1	1e-128	7	27802485	27804663	cDNA F-box domain containing protein	Bradi1g18980	1e-119	1V	15195481	15198372
Ta.12244.1.S1_at	UniRef90_Q60DK9	4e-36	Putative uncharacterized protein n=1 Tax=Oryza sativa Japonica Group RepID=Q60DK9_ORYSJ							Bradi1g08170	7e-44	1V	5751026	5753517
Ta.12248.1.S1_at	UniRef90_A2YI86	4e-40	Putative uncharacterized protein n=2 Tax=Oryza sativa RepID=A2YI86_ORYSI	LOC_Os07g05720.1	1e-24	7	2750214	2755701	cDNA TCP family transcription factor, putative, expressed	Bradi1g58450	4e-45	1V	57279458	57285375
Ta.12250.1.A1_at	UniRef90_A2XCY5	4e-12	Putative uncharacterized protein n=3 Tax=Oryza sativa RepID=A2XCY5_ORYSI	LOC_Os03g07170.1	1e-16	3	3673143	3678313	cDNA lactose permease-related, putative, expressed	Bradi1g73850	8e-19	1V	71215533	71217968
Ta.12259.1.A1_at										Bradi2g02330	3e-08	2V	1589020	1591008
Ta.1226.1.S1_at
Ta.12284.1.A1_at	UniRef90_Q652I8	2e-12	Putative uncharacterized protein OSJNBa0032M14.13 (Putative uncharacterized protein P0485A07.23) n=1 Tax=Oryza sativa Japonica Group RepID=Q652I8_ORYSJ	LOC_Os06g45980.1	1e-22	6	27865743	27873408	cDNA toprim domain-containing protein, putative, expressed	Bradi1g32410	3e-15	1V	27730676	27738081
Ta.12300.1.S1_at										Bradi3g02850	1e-08	3V	1787511	1790261
Ta.12329.1.A1_at	UniRef90_Q6L5F2	2e-24	Putative uncharacterized protein OJ1126_B10.10 (Os05g0577800 protein) n=1 Tax=Oryza sativa Japonica Group RepID=Q6L5F2_ORYSJ	LOC_Os05g50200.2	1e-06	5	28711459	28704401	cDNA expressed protein	Bradi2g15550	1e-24	2V	13832217	13837828
Ta.12334.1.S1_at				LOC_Os02g43519.1	1e-09	2	26256778	26259955	cDNA expressed protein
Ta.12341.1.S1_at	UniRef90_A2YY32	1e-127	Putative uncharacterized protein n=2 Tax=Oryza sativa RepID=A2YY32_ORYSI	LOC_Os08g44400.1	1e-154	8	27935497	27938447	cDNA glutathione S-transferase, N-terminal domain containing protein, expressed	Bradi3g42820	1e-142	3V	44243704	44246924
Ta.12342.1.S1_at	UniRef90_Q0DC89	4e-64	Os06g0472000 protein n=2 Tax=Oryza sativa Japonica Group RepID=Q0DC89_ORYSJ	LOC_Os06g27760.2	2e-67	6	15720375	15717518	cDNA peptide methionine sulfoxide reductase msrB, putative, expressed	Bradi1g41830	8e-80	1V	38538546	38540930
Ta.1235.2.S1_a_at	UniRef90_A7QY06	0	Chromosome undetermined scaffold_235, whole genome shotgun sequence n=4 Tax=Magnoliophyta RepID=A7QY06_VITVI	LOC_Os01g50770.1	0	1	29165374	29169366	cDNA adaptor complexes medium subunit family domain containing protein, expressed	Bradi2g47620	0	2V	48016069	48022637
Ta.12380.1.A1_at										Bradi1g20700	1e-06	1V	16608133	16613857
Ta.12413.1.S1_at	UniRef90_Q06C47	1e-118	Acid phosphatase n=3 Tax=Oryza sativa RepID=Q06C47_ORYSJ	LOC_Os01g52230.1	0	1	30025420	30024204	cDNA phosphoethanolamine/phosphocholine phosphatase, putative, expressed	Bradi2g48420	1e-125	2V	48717137	48718465
Ta.12431.1.A1_at
Ta.12434.1.S1_at	UniRef90_Q7XV48	7e-34	OSJNBa0086B14.7 protein (Putative uncharacterized protein) (Os04g0450600 protein) n=1 Tax=Oryza sativa Japonica Group RepID=Q7XV48_ORYSJ	LOC_Os04g37760.1	1e-07	4	22262914	22265425	cDNA expressed protein	Bradi5g11900	1e-39	5V	15383703	15385896
Ta.12436.1.S1_at	UniRef90_Q53Q74	1e-144	Ser/Thr protein phosphatase family protein, putative (Ser/Thr protein phosphatase family protein, expressed) n=2 Tax=Oryza sativa RepID=Q53Q74_ORYSJ	LOC_Os11g05400.1	0	11	2422770	2419507	cDNA Ser/Thr protein phosphatase family protein, putative, expressed	Bradi4g42520	1e-147	4V	46469097	46474527
Ta.12460.1.A1_at	UniRef90_A2XL53	2e-11	Putative uncharacterized protein n=2 Tax=Oryza sativa RepID=A2XL53_ORYSI	LOC_Os03g49720.1	1e-20	3	28298039	28300984	cDNA PAP fibrillin family domain containing protein, expressed	Bradi1g11000	5e-14	1V	7999747	8002413
Ta.12473.2.S1_at	UniRef90_Q01LK9	5e-43	H0607F01.7 protein n=3 Tax=Oryza sativa RepID=Q01LK9_ORYSA	LOC_Os11g39450.1	5e-50	11	23022530	23029887	cDNA cysteine-rich receptor-like protein kinase 7 precursor, putative, expressed	Bradi2g38510	9e-44	2V	38794009	38798908
Ta.12511.1.S1_at	UniRef90_Q5NBM2	1e-75	Putative uncharacterized protein P0011D01.8 (Os01g0266800 protein) n=1 Tax=Oryza sativa Japonica Group RepID=Q5NBM2_ORYSJ	LOC_Os01g16170.5	4e-72	1	9139430	9132519	cDNA PQ loop repeat domain containing protein, expressed	Bradi2g09940	1e-93	2V	8117053	8123765
Ta.12523.1.A1_at	UniRef90_Q2QTY0	2e-35	Superkiller viralicidic activity 2-like 2, putative, expressed (Os12g0279000 protein) n=1 Tax=Oryza sativa Japonica Group RepID=Q2QTY0_ORYSJ	LOC_Os12g18140.1	1e-21	12	10456373	10463605	cDNA superkiller viralicidic activity 2-like 2, putative, expressed	Bradi1g52230	5e-38	1V	50605616	50611584
Ta.12534.1.A1_at	UniRef90_A0PFJ3	5e-83	D-amino acid oxidase n=1 Tax=Zea mays RepID=A0PFJ3_MAIZE	LOC_Os07g06080.1	1e-133	7	2944228	2946296	cDNA FAD dependent oxidoreductase domain containing protein, expressed	Bradi1g57360	8e-88	1V	56169410	56170986
Ta.12539.1.A1_at	UniRef90_A2YW42	6e-30	Putative uncharacterized protein n=2 Tax=Oryza sativa RepID=A2YW42_ORYSI							Bradi3g38260	1e-29	3V	40794112	40796240
Ta.12541.1.S1_at	UniRef90_Q10QM7	1e-29	Expressed protein (Os03g0191200 protein) n=3 Tax=Oryza sativa RepID=Q10QM7_ORYSJ	LOC_Os03g09120.1	1e-42	3	4749255	4747706	cDNA expressed protein	Bradi1g71790	2e-39	1V	69724572	69725862
Ta.12543.1.S1_at	UniRef90_Q67WZ5	0	Putative prolylcarboxypeptidase isoform 1 (Os06g0647400 protein) n=1 Tax=Oryza sativa Japonica Group RepID=Q67WZ5_ORYSJ	LOC_Os06g43930.2	1e-152	6	26460809	26455230	cDNA OsProCP2 - Putative Lysosomal Pro-x Carboxypeptidase homologue, expressed	Bradi1g30830	0	1V	26210134	26214349
Ta.12561.1.S1_at	UniRef90_Q6Z3C2	5e-87	Putative uncharacterized protein P0038F09.45 (Os07g0462200 protein) n=1 Tax=Oryza sativa Japonica Group RepID=Q6Z3C2_ORYSJ	LOC_Os07g27810.1	1e-128	7	16229778	16225495	cDNA fiber protein Fb34, putative, expressed	Bradi1g28490	1e-101	1V	23801641	23804013
Ta.12565.2.S1_at	UniRef90_Q5XUV3	1e-156	Chloroplast inositol phosphatase-like protein n=2 Tax=Triticum aestivum RepID=Q5XUV3_WHEAT	LOC_Os07g37250.1	0	7	22322198	22318014	cDNA THYLAKOID FORMATION1, chloroplast precursor, putative, expressed	Bradi1g24860	1e-148	1V	20107430	20112172
Ta.12575.1.A1_at	UniRef90_A7QG32	1e-07	Chromosome undetermined scaffold_91, whole genome shotgun sequence n=1 Tax=Vitis vinifera RepID=A7QG32_VITVI	LOC_Os09g39670.1	2e-08	9	22762384	22766488	cDNA oxidoreductase, short chain dehydrogenase/reductase family domain containing family, expressed	Bradi4g38730	5e-12	4V	43549121	43553097
Ta.12636.3.S1_a_at	UniRef90_Q5VMB6	1e-125	SF16 protein-like (Putative uncharacterized protein) (Os06g0155300 protein) n=2 Tax=Oryza sativa RepID=Q5VMB6_ORYSJ	LOC_Os06g06160.5	1e-112	6	2854442	2858562	cDNA IQ calmodulin-binding motif domain containing protein, expressed	Bradi1g49070	1e-131	1V	47815117	47818365
Ta.12654.1.S1_at	UniRef90_Q2R376	4e-48	Expressed protein n=3 Tax=Oryza sativa RepID=Q2R376_ORYSJ	LOC_Os11g32890.1	5e-59	11	18964846	18964023	cDNA expressed protein	Bradi4g17200	1e-64	4V	18161900	18162782
Ta.12656.1.S1_at	UniRef90_Q8S5T2	2e-36	Putative uncharacterized protein OJ1123F12.18 (Putative uncharacterized protein) (Os03g0163400 protein) (Putative uncharacterized protein OJ1607A12.4) n=1 Tax=O							Bradi1g08170	2e-57	1V	5751026	5753517
Ta.12666.1.S1_at	UniRef90_A2WP35	2e-16	Putative uncharacterized protein n=2 Tax=Oryza sativa RepID=A2WP35_ORYSI	LOC_Os01g21250.1	1e-20	1	11863306	11862894	cDNA late embryogenesis abundant protein, putative	Bradi2g11940	3e-16	2V	10275789	10276597
Ta.12673.1.S1_at	UniRef90_UPI00015538CB	9e-08	PREDICTED: hypothetical protein n=1 Tax=Mus musculus RepID=UPI00015538CB							Bradi5g02480	2e-05	5V	2634464	2638485
Ta.12694.1.S1_at	UniRef90_A2Y7P0	1e-128	Putative uncharacterized protein n=2 Tax=Oryza sativa RepID=A2Y7P0_ORYSI	LOC_Os05g49610.1	2e-99	5	28401455	28403378	cDNA ubiquitin carboxyl-terminal hydrolase, family 1, putative, expressed	Bradi2g15890	1e-141	2V	14053766	14055587
Ta.12695.1.S1_at	UniRef90_A2X0C8	3e-85	Putative uncharacterized protein n=3 Tax=Oryza sativa RepID=A2X0C8_ORYSI	LOC_Os02g03230.1	3e-97	2	1292421	1288971	cDNA membrane related protein CP5, putative, expressed	Bradi3g02410	1e-92	3V	1440657	1444423
Ta.12704.1.S1_at	UniRef90_A9UID9	8e-32	Amylase inhibitor-like protein n=2 Tax=Triticum aestivum RepID=A9UID9_WHEAT	LOC_Os02g41904.1	1e-29	2	25184615	25185352	cDNA DEF7 - Defensin and Defensin-like DEFL family	Bradi3g49380	3e-31	3V	50741854	50742585
Ta.12705.1.S1_at	UniRef90_Q6I605	0	Putative uncharacterized protein OJ1214_E03.14 (Os05g0557200 protein) n=1 Tax=Oryza sativa Japonica Group RepID=Q6I605_ORYSJ	LOC_Os05g48340.1	0	5	27649707	27655256	cDNA proteasome-related, putative, expressed	Bradi2g17000	0	2V	15058382	15064300
Ta.12705.2.S1_a_at	UniRef90_Q6I605	0	Putative uncharacterized protein OJ1214_E03.14 (Os05g0557200 protein) n=1 Tax=Oryza sativa Japonica Group RepID=Q6I605_ORYSJ	LOC_Os05g48340.1	0	5	27649707	27655256	cDNA proteasome-related, putative, expressed	Bradi2g17000	0	2V	15058382	15064300
Ta.12728.1.S1_at	UniRef90_Q852A3	2e-88	Putative uncharacterized protein OSJNBb0081B07.22 (Os03g0822200 protein) (Expressed protein) n=3 Tax=Oryza sativa RepID=Q852A3_ORYSJ	LOC_Os03g60740.1	1e-120	3	34521972	34519351	cDNA expressed protein	Bradi1g03610	2e-92	1V	2395360	2398412
Ta.12742.1.S1_at
Ta.12753.1.S1_at	UniRef90_A2YY66	2e-43	Putative uncharacterized protein n=2 Tax=Oryza sativa RepID=A2YY66_ORYSI	LOC_Os08g44840.1	4e-77	8	28162717	28160256	cDNA transferase family protein, putative, expressed	Bradi3g12500	1e-43	3V	11181143	11182757
Ta.12761.1.A1_at
Ta.12770.2.A1_a_at	UniRef90_Q706H9	1e-25	Peptide methionine sulfoxide reductase n=1 Tax=Secale cereale RepID=Q706H9_SECCE	LOC_Os04g40600.1	2e-66	4	23919786	23917731	cDNA peptide methionine sulfoxide reductase, putative, expressed	Bradi5g13660	3e-26	5V	17163916	17165570
Ta.12786.1.A1_at
Ta.12805.1.S1_at	UniRef90_UPI0000F2DB84	1e-10	PREDICTED: similar to splicing coactivator subunit SRm300 n=1 Tax=Monodelphis domestica RepID=UPI0000F2DB84							Bradi2g58310	1e-17	2V	56247302	56249111
Ta.12953.2.S1_a_at	UniRef90_A2YSR0	3e-21	Putative uncharacterized protein n=1 Tax=Oryza sativa Indica Group RepID=A2YSR0_ORYSI	LOC_Os11g17504.2	2e-21	11	9749536	9754448	cDNA retrotransposon protein, putative, Ty1-copia subclass, expressed	Bradi3g18680	4e-26	3V	17240328	17242058
Ta.13008.1.S1_at	UniRef90_A4PBN5	1e-160	Galactinol synthase n=2 Tax=Triticum aestivum RepID=A4PBN5_WHEAT	LOC_Os07g48830.2	0	7	29220851	29219291	cDNA glycosyl transferase 8 domain containing protein, putative, expressed	Bradi1g64120	1e-119	1V	63305211	63306833
Ta.13041.1.S1_at	UniRef90_Q0DF20	1e-66	Os06g0121800 protein n=3 Tax=Oryza sativa RepID=Q0DF20_ORYSJ	LOC_Os06g03120.1	1e-13	6	1152607	1154129	cDNA aspartic proteinase nepenthesin-2 precursor, putative	Bradi1g49380	7e-63	1V	48161551	48163081
Ta.1305.1.S1_at	UniRef90_P80639	4e-79	Eukaryotic translation initiation factor 5A n=37 Tax=Magnoliophyta RepID=IF5A_MAIZE	LOC_Os12g32240.1	1e-153	12	19434135	19437190	cDNA eukaryotic translation initiation factor 5A, putative, expressed	Bradi1g59110	3e-75	1V	58230452	58232577
Ta.13153.1.S1_at
Ta.13161.1.S1_at	UniRef90_A2WJU1	3e-59	Putative uncharacterized protein n=2 Tax=Oryza sativa RepID=A2WJU1_ORYSI	LOC_Os01g02010.1	1e-18	1	543510	541987	cDNA expressed protein	Bradi2g00880	7e-62	2V	555459	556271
Ta.13161.2.A1_at	UniRef90_A2WJU1	9e-15	Putative uncharacterized protein n=2 Tax=Oryza sativa RepID=A2WJU1_ORYSI	LOC_Os01g02010.1	3e-14	1	543510	541987	cDNA expressed protein	Bradi2g00880	7e-31	2V	555459	556271
Ta.13165.1.S1_a_at	UniRef90_Q8SA52	6e-34	Putative uncharacterized protein 259I16.2b n=1 Tax=Hordeum vulgare subsp. vulgare RepID=Q8SA52_HORVD	LOC_Os06g02040.1	1e-21	6	592558	593234	cDNA late embryogenesis abundant group 1, putative, expressed	Bradi1g51800	6e-27	1V	50278617	50279025
Ta.13165.1.S1_at	UniRef90_Q8SA52	8e-34	Putative uncharacterized protein 259I16.2b n=1 Tax=Hordeum vulgare subsp. vulgare RepID=Q8SA52_HORVD	LOC_Os06g02040.1	1e-21	6	592558	593234	cDNA late embryogenesis abundant group 1, putative, expressed	Bradi1g51800	7e-27	1V	50278617	50279025
Ta.13165.2.S1_at	UniRef90_Q8SA52	6e-34	Putative uncharacterized protein 259I16.2b n=1 Tax=Hordeum vulgare subsp. vulgare RepID=Q8SA52_HORVD	LOC_Os06g02040.1	1e-18	6	592558	593234	cDNA late embryogenesis abundant group 1, putative, expressed	Bradi1g51800	6e-27	1V	50278617	50279025
Ta.13165.3.S1_a_at	UniRef90_Q8SA52	6e-34	Putative uncharacterized protein 259I16.2b n=1 Tax=Hordeum vulgare subsp. vulgare RepID=Q8SA52_HORVD	LOC_Os06g02040.1	1e-21	6	592558	593234	cDNA late embryogenesis abundant group 1, putative, expressed	Bradi1g51800	6e-27	1V	50278617	50279025
Ta.13168.1.S1_a_at	UniRef90_A2WY93	4e-22	Putative uncharacterized protein n=2 Tax=Oryza sativa RepID=A2WY93_ORYSI	LOC_Os01g68580.1	1e-11	1	39835596	39836214	cDNA LTPL38 - Protease inhibitor/seed storage/LTP family protein precursor, expressed	Bradi2g58520	2e-23	2V	56372715	56373516
Ta.13170.1.S1_at	UniRef90_Q06I82	1e-130	Fasciclin-like protein FLA24 n=2 Tax=Triticum aestivum RepID=Q06I82_WHEAT	LOC_Os09g30486.1	1e-136	9	18612149	18610276	cDNA fasciclin domain containing protein, expressed	Bradi4g33490	1e-105	4V	39163985	39165811
Ta.13184.1.S1_at	UniRef90_Q0J3A7	0	Os09g0240500 protein (Fragment) n=3 Tax=Oryza sativa RepID=Q0J3A7_ORYSJ	LOC_Os09g06499.1	0	9	3072884	3091870	cDNA sulfate transporter 4.1, chloroplast precursor, putative, expressed	Bradi4g08520	0	4V	7594651	7605502
Ta.13185.2.A1_at	UniRef90_Q2YGU0	3e-05	Phosphatidylinositol-specific phospholipase C 1 (Fragment) n=1 Tax=Lilium davidii RepID=Q2YGU0_LILDA	LOC_Os07g49330.1	1e-06	7	29547989	29544833	cDNA phospholipase C, putative, expressed	Bradi1g16560	4e-10	1V	13392734	13395897
Ta.13193.1.S1_at
Ta.13194.1.S1_at	UniRef90_Q0E3V2	5e-45	Os02g0152900 protein n=4 Tax=Oryza RepID=Q0E3V2_ORYSJ	LOC_Os02g05890.1	2e-46	2	2925071	2922352	cDNA EMB1303, putative, expressed	Bradi3g04160	1e-47	3V	2837749	2839511
Ta.13198.1.S1_at	UniRef90_Q6K9C2	2e-38	Putative uncharacterized protein OJ1476_F05.21-1 (Os02g0610700 protein) n=1 Tax=Oryza sativa Japonica Group RepID=Q6K9C2_ORYSJ	LOC_Os02g39730.3	1e-56	2	23994932	23992210	cDNA expressed protein	Bradi3g48470	1e-49	3V	49887523	49890258
Ta.13217.1.S1_at	UniRef90_A2XP73	1e-144	Putative uncharacterized protein n=3 Tax=Oryza sativa RepID=A2XP73_ORYSI	LOC_Os03g63690.1	1e-123	3	35966203	35963655	cDNA BCCIP, putative, expressed	Bradi1g01070	1e-170	1V	731428	733959
Ta.13221.1.S1_at	UniRef90_A2ZFW0	2e-15	Putative uncharacterized protein n=1 Tax=Oryza sativa Indica Group RepID=A2ZFW0_ORYSI							Bradi4g14260	2e-31	4V	14735196	14736226
Ta.13231.1.S1_at	UniRef90_Q2L9B8	1e-110	Vacuolar ATP synthase subunit E n=5 Tax=Poaceae RepID=Q2L9B8_WHEAT	LOC_Os01g46980.1	0	1	26810805	26815683	cDNA vacuolar ATP synthase subunit E, putative, expressed	Bradi2g45580	1e-105	2V	45983164	45987955
Ta.13232.1.S1_at	UniRef90_Q10SX1	1e-100	Sterol desaturase family protein, expressed (Os03g0108500 protein) n=3 Tax=Oryza sativa RepID=Q10SX1_ORYSJ	LOC_Os03g01820.1	1e-14	3	500853	498915	cDNA fatty acid hydroxylase, putative, expressed	Bradi4g23800	1e-139	4V	28703041	28706006
Ta.13232.2.S1_at
Ta.13239.1.S1_at	UniRef90_A2X7V5	2e-42	Putative uncharacterized protein n=3 Tax=Oryza sativa RepID=A2X7V5_ORYSI	LOC_Os02g43540.1	1e-08	2	26265810	26266788	cDNA retrotransposon protein, putative, unclassified, expressed	Bradi2g01450	2e-62	2V	966783	967358
Ta.13247.1.S1_a_at	UniRef90_Q10Q65	2e-71	Metal transporter Nramp3, putative, expressed (Os03g0208500 protein) n=4 Tax=Oryza sativa RepID=Q10Q65_ORYSJ	LOC_Os03g11010.1	1e-118	3	5658215	5654093	cDNA natural resistance-associated macrophage protein, putative, expressed	Bradi1g70650	9e-66	1V	68870024	68873782
Ta.13255.1.S1_at	UniRef90_Q8W192	2e-73	Dehydrin WZY1-1 n=1 Tax=Triticum aestivum RepID=Q8W192_WHEAT	LOC_Os11g26790.1	1e-40	11	14880171	14878878	cDNA dehydrin, putative, expressed	Bradi1g37410	7e-56	1V	33268206	33269117
Ta.13256.1.A1_a_at	UniRef90_A5AY45	3e-85	Putative uncharacterized protein (Fragment) n=1 Tax=Vitis vinifera RepID=A5AY45_VITVI	LOC_Os06g47600.1	1e-171	6	28824832	28826038	cDNA thaumatin family domain containing protein, expressed	Bradi1g33540	2e-63	1V	29114337	29115574
Ta.13256.2.S1_at	UniRef90_A5AY45	3e-85	Putative uncharacterized protein (Fragment) n=1 Tax=Vitis vinifera RepID=A5AY45_VITVI	LOC_Os06g47600.1	1e-171	6	28824832	28826038	cDNA thaumatin family domain containing protein, expressed	Bradi1g33540	2e-63	1V	29114337	29115574
Ta.13256.3.A1_a_at	UniRef90_A5AY45	3e-85	Putative uncharacterized protein (Fragment) n=1 Tax=Vitis vinifera RepID=A5AY45_VITVI	LOC_Os06g47600.1	1e-171	6	28824832	28826038	cDNA thaumatin family domain containing protein, expressed	Bradi1g33540	2e-63	1V	29114337	29115574
Ta.13260.1.A1_at	UniRef90_Q0JQB6	2e-59	Os01g0171800 protein (Fragment) n=4 Tax=Oryza sativa RepID=Q0JQB6_ORYSJ	LOC_Os01g07700.3	7e-73	1	3698805	3695142	cDNA expressed protein	Bradi2g04430	1e-65	2V	3125184
Ta.13270.1.A1_at	UniRef90_Q5Z811	3e-44	Putative transfactor (Os06g0703900 protein) n=1 Tax=Oryza sativa Japonica Group RepID=Q5Z811_ORYSJ	LOC_Os06g49040.1	5e-58	6	29722459	29726124	cDNA Myb-like DNA-binding domain containing protein, putative, expressed	Bradi1g34470	1e-54	1V	30068432	30071786
Ta.13275.1.S1_at	UniRef90_Q9AXA6	4e-68	Probable protein ABIL1 n=2 Tax=Oryza sativa Japonica Group RepID=ABIL1_ORYSJ	LOC_Os01g43420.1	1e-161	1	24845871	24842686	cDNA expressed protein	Bradi2g43930	1e-74	2V	44431089	44434170
Ta.13280.2.A1_at	UniRef90_Q5KQS7	1e-44	Phosphoenolpyruvate carboxykinase n=1 Tax=Zoysia japonica RepID=Q5KQS7_9POAL	LOC_Os03g15050.4	2e-88	3	8223065	8217729	cDNA phosphoenolpyruvate carboxykinase, putative, expressed	Bradi1g67730	1e-50	1V	66318794	66323682
Ta.13307.3.S1_at
Ta.13318.1.S1_at	UniRef90_Q229P0	3e-35	IBR domain containing protein n=1 Tax=Tetrahymena thermophila SB210 RepID=Q229P0_TETTH							Bradi3g12580	6e-33	3V	11274550	11275517
Ta.13334.1.A1_at	UniRef90_Q8LL09	0	Hessian fly response gene 1 protein n=1 Tax=Triticum aestivum RepID=Q8LL09_WHEAT	LOC_Os11g39490.1	1e-05	11	23046997	23042235	cDNA jacalin-like lectin domain containing protein	Bradi3g21150	8e-83	3V	20149310	20150841
Ta.13337.1.S1_at	UniRef90_Q01KJ9	2e-38	OSIGBa0118P15.12 protein n=3 Tax=Oryza sativa RepID=Q01KJ9_ORYSA	LOC_Os04g51520.1	1e-18	4	30338431	30335231	cDNA glycosyl hydrolases family 16, putative, expressed	Bradi5g20720	8e-47	5V	23495841	23504481
Ta.13337.2.S1_at	UniRef90_Q01KJ9	6e-76	OSIGBa0118P15.12 protein n=3 Tax=Oryza sativa RepID=Q01KJ9_ORYSA	LOC_Os04g51520.1	2e-74	4	30338431	30335231	cDNA glycosyl hydrolases family 16, putative, expressed	Bradi5g20720	4e-99	5V	23495841	23504481
Ta.1334.1.S1_at	UniRef90_Q7XJJ8	1e-34	Acyl-CoA-binding protein n=2 Tax=core eudicotyledons RepID=Q7XJJ8_TROMA	LOC_Os06g02490.1	1e-27	6	861570	859906	cDNA acyl CoA binding protein, putative, expressed	Bradi1g50540	1e-39	1V	49147333	49148781
Ta.13373.2.S1_a_at	UniRef90_Q5ZCI1	0	Mitogen-activated protein kinase 10 n=5 Tax=Oryza sativa RepID=MPK10_ORYSJ	LOC_Os01g43910.1	0	1	25157335	25151058	cDNA CGMC_MAPKCMGC_2.4 - CGMC includes CDA, MAPK, GSK3, and CLKC kinases, expressed	Bradi2g44350	0	2V	44852084	44858179
Ta.1338.1.S1_at	UniRef90_Q8LLA7	2e-19	CI2C n=2 Tax=Hordeum vulgare RepID=Q8LLA7_HORVU	LOC_Os12g25090.2	1e-09	12	14409364	14408613	cDNA expressed protein	Bradi2g35500	6e-20	2V	35850461	35850941
Ta.13380.1.S1_at	UniRef90_Q40032	1e-31	BLT14.1 protein n=2 Tax=Triticeae RepID=Q40032_HORVU
Ta.13385.1.S1_at	UniRef90_A2X4L2	7e-15	Putative uncharacterized protein n=2 Tax=Oryza sativa RepID=A2X4L2_ORYSI	LOC_Os02g26470.1	3e-16	2	15538376	15537833	cDNA expressed protein	Bradi3g07810	4e-20	3V	5978626	5978895
Ta.13390.1.S1_at	UniRef90_B0R217	8e-94	Putative thymidine kinase 1 (Fragment) n=1 Tax=Zea mays RepID=B0R217_MAIZE	LOC_Os03g02200.2	1e-152	3	735181	738880	cDNA thymidine kinase, putative, expressed	Bradi1g60190	1e-100	1V	59479162	59483898
Ta.13396.1.S1_at	UniRef90_Q8H683	7e-29	Putative uncharacterized protein OSJNBa0004I20.22 (Putative uncharacterized protein) (Os06g0110200 protein) (Putative uncharacterized protein P0514G12.46) n=2 T	LOC_Os06g02040.1	1e-44	6	592558	593234	cDNA late embryogenesis abundant group 1, putative, expressed	Bradi1g51800	3e-35	1V	50278617	50279025
Ta.13396.3.S1_at	UniRef90_Q8H683	8e-23	Putative uncharacterized protein OSJNBa0004I20.22 (Putative uncharacterized protein) (Os06g0110200 protein) (Putative uncharacterized protein P0514G12.46) n=2 T	LOC_Os06g02040.1	3e-24	6	592558	593234	cDNA late embryogenesis abundant group 1, putative, expressed	Bradi1g51770	8e-36	1V	50259743	50260090
Ta.1340.1.S1_at	UniRef90_Q69LA5	0	Putative sulfolipid synthase (Os07g0100300 protein) n=1 Tax=Oryza sativa Japonica Group RepID=Q69LA5_ORYSJ	LOC_Os07g01030.1	0	7	16515	20408	cDNA glycosyl transferase, group 1 domain containing protein, expressed	Bradi1g59860	0	1V	58789617	58792400
Ta.13405.1.A1_at	UniRef90_A2X1Z1	1e-141	Putative uncharacterized protein n=2 Tax=Oryza sativa RepID=A2X1Z1_ORYSI	LOC_Os02g10090.1	1e-155	2	5257593	5254077	cDNA expressed protein	Bradi3g06970	1e-163	3V	5140503	5143982
Ta.1347.3.S1_a_at	UniRef90_O04834	3e-96	GTP-binding protein SAR1A n=15 Tax=Magnoliophyta RepID=SAR1A_ARATH	LOC_Os12g37360.1	0	12	22910181	22906205	cDNA miro, putative, expressed	Bradi4g04830	1e-99	4V	3932625	3935674
Ta.13472.1.S1_at
Ta.135.2.S1_at	UniRef90_Q8RU27	1e-173	Alpha-1,4-glucan-protein synthase [UDP-forming] 2 n=2 Tax=Solanum tuberosum RepID=UPTG2_SOLTU	LOC_Os03g40270.1	0	3	22382422	22379809	cDNA alpha-1,4-glucan-protein synthase, putative, expressed	Bradi2g50660	0	2V	50467460	50468675
Ta.13503.1.S1_at
Ta.13510.1.S1_at	UniRef90_Q8LK50	2e-21	CsAtPR5 n=1 Tax=Aegilops tauschii RepID=Q8LK50_AEGTA	LOC_Os06g13570.1	1e-05	6	7487067	7495670	cDNA expressed protein	Bradi5g25780	5e-48	5V	26959380	26963760
Ta.13517.1.S1_at	UniRef90_Q7XVH3	8e-09	OSJNBa0016N04.6 protein (Putative uncharacterized protein) n=1 Tax=Oryza sativa Japonica Group RepID=Q7XVH3_ORYSJ
Ta.13526.1.S1_at	UniRef90_Q75GP1	1e-149	Expressed protein n=3 Tax=Oryza sativa RepID=Q75GP1_ORYSJ	LOC_Os03g45760.1	0	3	25847258	25844193	cDNA expressed protein	Bradi1g13160	1e-159	1V	9975003	9977653
Ta.13527.1.S1_at	UniRef90_A2XDJ2	8e-87	Putative uncharacterized protein n=2 Tax=Oryza sativa RepID=A2XDJ2_ORYSI							Bradi1g71420	1e-120	1V	69414649	69418939
Ta.13532.1.S1_at	UniRef90_A7PNJ2	6e-79	Chromosome chr1 scaffold_22, whole genome shotgun sequence n=1 Tax=Vitis vinifera RepID=A7PNJ2_VITVI							Bradi1g32500	1e-132	1V	27864466	27868112
Ta.13554.1.S1_at	UniRef90_A7M6E7	0	Tm-1^GCR237 protein n=2 Tax=Solanum lycopersicum RepID=A7M6E7_SOLLC	LOC_Os06g27800.2	0	6	15737387	15743848	cDNA tm-1GCR237 protein, putative, expressed	Bradi2g26330	0	2V	24758325	24765629
Ta.13567.1.S1_at	UniRef90_A2WYS8	4e-87	Probable esterase PIR7A n=2 Tax=Oryza sativa RepID=PIR7A_ORYSI	LOC_Os01g70850.2	2e-76	1	41005094	41003245	cDNA esterase, putative, expressed	Bradi2g60010	4e-82	2V	57467168	57468381
Ta.1357.1.S1_at	UniRef90_Q6ZH81	1e-134	Putative uncharacterized protein OJ1067_B01.11 (Os02g0594100 protein) n=1 Tax=Oryza sativa Japonica Group RepID=Q6ZH81_ORYSJ	LOC_Os02g38080.2	0	2	22994107	22999452	cDNA protein kinase domain containing protein, expressed	Bradi3g47600	1e-142	3V	49201661	49208095
Ta.136.1.S1_at	UniRef90_Q9ZP21	1e-46	Thioredoxin M-type, chloroplastic n=2 Tax=Triticum RepID=TRXM_WHEAT	LOC_Os12g08730.1	2e-98	12	4462084	4460662	cDNA thioredoxin, putative, expressed	Bradi4g40800	3e-35	4V	45088378	45089296
Ta.1360.2.S1_at	UniRef90_A2Y769	1e-33	Putative uncharacterized protein n=2 Tax=Oryza sativa RepID=A2Y769_ORYSI	LOC_Os05g47730.1	4e-35	5	27283071	27283649	cDNA LTPL153 - Protease inhibitor/seed storage/LTP family protein precursor, expressed	Bradi2g17530	2e-39	2V	15624927	15625540
Ta.13606.1.S1_at	UniRef90_A2X2W2	1e-145	Putative uncharacterized protein n=2 Tax=Oryza sativa RepID=A2X2W2_ORYSI	LOC_Os02g14790.1	0	2	8206392	8204967	cDNA WD domain, G-beta repeat domain containing protein, expressed	Bradi3g09200	1e-146	3V	7327753	7328904
Ta.1362.1.S1_at	UniRef90_Q58A34	0	P450 n=5 Tax=Triticeae RepID=Q58A34_WHEAT	LOC_Os08g01510.1	1e-24	8	307328	309185	cDNA cytochrome P450, putative, expressed	Bradi1g28860	1e-126	1V	24209730	24213022
Ta.1364.1.S1_at	UniRef90_Q45FE7	0	Geranylgeranyl hydrogenase n=3 Tax=BEP clade RepID=Q45FE7_WHEAT	LOC_Os02g51080.1	0	2	31240356	31242949	cDNA FAD binding domain containing protein, expressed	Bradi3g59430	0	3V	58604547	58606771
Ta.13663.1.S1_at	UniRef90_Q43479	1e-123	ES43 protein n=1 Tax=Hordeum vulgare RepID=Q43479_HORVU	LOC_Os07g08880.2	7e-74	7	4605680	4613600	cDNA ES43 protein, putative, expressed	Bradi1g55090	6e-95	1V	53470215	53477928
Ta.13671.1.S1_at	UniRef90_A2Y4H0	2e-68	Putative uncharacterized protein n=2 Tax=Oryza sativa RepID=A2Y4H0_ORYSI	LOC_Os05g33290.1	3e-78	5	19451646	19447457	cDNA uncharacterized conserved membrane protein specific to cyanobacteria, putative, expressed	Bradi3g10200	5e-88	3V	8343028	8348357
Ta.13694.1.S1_a_at	UniRef90_Q84YM9	1e-62	Putative uncharacterized protein OSJNBa0086N05.106 (Os07g0230700 protein) n=3 Tax=Oryza sativa RepID=Q84YM9_ORYSJ	LOC_Os07g12730.1	1e-48	7	7273726	7271861	cDNA DUF567 domain containing protein, putative, expressed	Bradi1g53710	1e-86	1V	52024431	52026525
Ta.1371.1.S1_a_at	UniRef90_A1YKH2	1e-118	Expressed protein n=1 Tax=Brachypodium sylvaticum RepID=A1YKH2_BRASY	LOC_Os06g05350.1	1e-158	6	2404410	2407753	cDNA whirly transcription factor domain containing protein, expressed	Bradi1g51040	1e-121	1V	49472913	49476072
Ta.13719.1.S1_at	UniRef90_A2X853	6e-89	Putative uncharacterized protein n=1 Tax=Oryza sativa Indica Group RepID=A2X853_ORYSI	LOC_Os02g44860.1	1e-170	2	27156897	27152479	cDNA GDSL-like lipase/acylhydrolase, putative, expressed	Bradi3g51210	6e-85	3V	52306046
Ta.13724.1.S1_at	UniRef90_A2XBE0	3e-25	Putative uncharacterized protein n=2 Tax=Oryza sativa RepID=A2XBE0_ORYSI	LOC_Os02g58670.1	1e-16	2	35848862	35847478	cDNA bZIP transcription factor domain containing protein, expressed	Bradi3g60870	6e-33	3V	59661881	59662620
Ta.13751.1.S1_at	UniRef90_Q43767	8e-47	Non-specific lipid-transfer protein 4.1 n=4 Tax=Hordeum vulgare RepID=NLT41_HORVU	LOC_Os11g24070.1	1e-18	11	13204839	13205965	cDNA LTPL10 - Protease inhibitor/seed storage/LTP family protein precursor, expressed	Bradi4g25750	1e-37	4V	31093697	31094527
Ta.13754.1.S1_at	UniRef90_Q10R96	4e-35	Non-specific lipid-transfer protein n=1 Tax=Oryza sativa Japonica Group RepID=Q10R96_ORYSJ	LOC_Os03g07100.1	3e-73	3	3625388	3627631	cDNA LTPL82 - Protease inhibitor/seed storage/LTP family protein precursor, expressed	Bradi1g73910	6e-40	1V	71258863	71260278
Ta.1376.1.S1_at	UniRef90_Q5ND71	1e-117	BCL-2 binding anthanogene-1 n=1 Tax=Hordeum vulgare RepID=Q5ND71_HORVU	LOC_Os01g61500.1	1e-139	1	35581220	35584684	cDNA BAG domain containing protein, expressed	Bradi2g54040	1e-112	2V	53024495	53028270
Ta.13760.1.S1_at
Ta.13784.1.S1_at	UniRef90_Q40032	3e-34	BLT14.1 protein n=2 Tax=Triticeae RepID=Q40032_HORVU
Ta.1379.1.S1_at	UniRef90_Q6H5T9	7e-54	Putative uncharacterized protein P0564H06.4 (Putative uncharacterized protein P0441A12.55) n=1 Tax=Oryza sativa Japonica Group RepID=Q6H5T9_ORYSJ	LOC_Os09g20240.1	1e-75	9	12125817	12127188	cDNA DUF581 domain containing protein, expressed	Bradi4g28970	2e-63	4V	34357687	34359091
Ta.1379.2.S1_at	UniRef90_Q6H5T9	2e-30	Putative uncharacterized protein P0564H06.4 (Putative uncharacterized protein P0441A12.55) n=1 Tax=Oryza sativa Japonica Group RepID=Q6H5T9_ORYSJ	LOC_Os09g20240.1	1e-50	9	12125817	12127188	cDNA DUF581 domain containing protein, expressed	Bradi4g28970	3e-40	4V	34357687	34359091
Ta.13798.1.S1_at	UniRef90_O22380	1e-180	Cinnamyl alcohol dehydrogenase n=5 Tax=Poeae RepID=CADH_LOLPR	LOC_Os02g09490.1	0	2	4874079	4870139	cDNA dehydrogenase, putative, expressed	Bradi3g06480	1e-179	3V	4679537	4683430
Ta.13808.1.S1_at	UniRef90_Q33AQ5	1e-18	Expressed protein n=5 Tax=Oryza sativa RepID=Q33AQ5_ORYSJ	LOC_Os10g08780.1	1e-06	10	4774050	4774705	cDNA expressed protein	Bradi3g22590	1e-28	3V	21777954
Ta.13849.1.S1_at	UniRef90_Q6ASS7	1e-167	MSI type nucleosome/chromatin assembly factor C, putative (Putative uncharacterized protein) n=1 Tax=Oryza sativa Japonica Group RepID=Q6ASS7_ORYSJ	LOC_Os03g43890.1	0	3	24627583	24619371	cDNA WD domain, G-beta repeat domain containing protein, expressed	Bradi1g13930	1e-172	1V	10790548	10798037
Ta.1385.1.S1_at	UniRef90_O50008	0	5-methyltetrahydropteroyltriglutamate--homocysteine methyltransferase n=7 Tax=rosids RepID=METE_ARATH	LOC_Os12g42876.1	0	12	26613088	26617173	cDNA 5-methyltetrahydropteroyltriglutamate--homocysteine methyltransferase, putative, expressed	Bradi4g01200	0	4V	755627	761654
Ta.1385.4.S1_at	UniRef90_A6XMY7	8e-73	Cobalamin-independent methionine synthase (Fragment) n=3 Tax=Magnoliophyta RepID=A6XMY7_TRIMO	LOC_Os12g42876.1	1e-170	12	26613088	26617173	cDNA 5-methyltetrahydropteroyltriglutamate--homocysteine methyltransferase, putative, expressed	Bradi4g01200	2e-69	4V	755627	761654
Ta.13874.1.S1_at
Ta.13876.1.S1_at	UniRef90_Q01ML0	7e-19	H0613H07.3 protein n=3 Tax=Oryza sativa RepID=Q01ML0_ORYSA	LOC_Os10g39610.2	1e-18	10	21096966	21097711	cDNA expressed protein	Bradi5g27490	2e-21	5V	28228268	28230620
Ta.13936.1.S1_at	UniRef90_Q9AWY7	2e-96	Putative uncharacterized protein P0492F05.29 (Putative uncharacterized protein) (Putative uncharacterized protein P0443E07.20) n=2 Tax=Oryza sativa RepID=Q9AWY7	LOC_Os01g12650.1	1e-162	1	6966620	6969164	cDNA reticulon domain containing protein, putative, expressed	Bradi2g07510	1e-117	2V	5840425	5843157
Ta.1395.1.S1_at	UniRef90_Q5EFU4	0	Magnesium-protoporphyrin IX monomethyl ester [oxidative] cyclase, chloroplastic n=3 Tax=Triticeae RepID=CRD1_HORVU	LOC_Os01g17170.1	0	1	9873302	9875927	cDNA magnesium-protoporphyrin IX monomethyl ester cyclase,chloroplast precursor, putative, expressed	Bradi2g10770	0	2V	8994337	8996753
Ta.13980.1.S1_at	UniRef90_Q75IF4	2e-54	Putative nitrate transporter (Putative uncharacterized protein) (POT family) n=1 Tax=Oryza sativa Japonica Group RepID=Q75IF4_ORYSJ	LOC_Os11g18044.1	1e-46	11	10127922	10138581	cDNA peptide transporter PTR2, putative, expressed	Bradi4g21110	6e-63	4V	24381380	24384373
Ta.14034.1.A1_at	UniRef90_A3B8S8	9e-64	Putative uncharacterized protein n=3 Tax=Oryza sativa RepID=A3B8S8_ORYSJ	LOC_Os06g07220.1	3e-88	6	3455812	3454734	cDNA LTPL128 - Protease inhibitor/seed storage/LTP family protein precursor, expressed	Bradi1g48160	9e-67	1V	46753173	46754289
Ta.14062.2.S1_a_at	UniRef90_Q5JLC4	1e-33	Putative uncharacterized protein P0413C03.18 (Os01g0917300 protein) n=1 Tax=Oryza sativa Japonica Group RepID=Q5JLC4_ORYSJ	LOC_Os01g68840.1	1e-42	1	39998048	39997067	cDNA CRP6 - Cysteine-rich family protein precursor, expressed	Bradi2g58760	2e-42	2V	56559189	56560183
Ta.14063.1.S1_at	UniRef90_Q7XXP3	1e-113	Hydroxyanthranilate hydroxycinnamoyltransferase 1 n=3 Tax=Avena sativa RepID=Q7XXP3_AVESA	LOC_Os02g39850.1	0	2	24074835	24078895	cDNA transferase family protein, putative, expressed	Bradi3g48530	1e-115	3V	49942231	49946543
Ta.14063.2.S1_at	UniRef90_Q7XXP3	1e-99	Hydroxyanthranilate hydroxycinnamoyltransferase 1 n=3 Tax=Avena sativa RepID=Q7XXP3_AVESA	LOC_Os02g39850.1	0	2	24074835	24078895	cDNA transferase family protein, putative, expressed	Bradi3g48530	1e-106	3V	49942231	49946543
Ta.14072.1.S1_at
Ta.14086.1.S1_at
Ta.14089.1.S1_at	UniRef90_Q259Y5	2e-69	B0414F07.3 protein n=4 Tax=Oryza sativa RepID=Q259Y5_ORYSA	LOC_Os04g54830.1	1e-38	4	32419983	32423541	cDNA expressed protein	Bradi5g23510	1e-80	5V	25420708	25424856
Ta.14122.1.S1_at	UniRef90_Q8W306	1e-117	SRPK4 n=3 Tax=Oryza sativa RepID=Q8W306_ORYSA	LOC_Os03g53720.1	1e-128	3	30796201	30800304	cDNA SRPK4, putative, expressed	Bradi1g08660	1e-133	1V	6103556	6110178
Ta.14145.1.S1_at	UniRef90_Q8SA52	1e-26	Putative uncharacterized protein 259I16.2b n=1 Tax=Hordeum vulgare subsp. vulgare RepID=Q8SA52_HORVD	LOC_Os06g02040.1	1e-20	6	592558	593234	cDNA late embryogenesis abundant group 1, putative, expressed	Bradi1g51800	1e-26	1V	50278617	50279025
Ta.14149.1.S1_at	UniRef90_Q8L4C3	0	Fatty acyl coA reductase n=2 Tax=Triticum aestivum RepID=Q8L4C3_WHEAT	LOC_Os09g39410.1	1e-39	9	22660244	22664937	cDNA male sterility protein, putative, expressed	Bradi3g42780	1e-160	3V	44227966	44232374
Ta.14160.1.S1_at	UniRef90_A2YXP1	5e-61	Putative uncharacterized protein n=1 Tax=Oryza sativa Indica Group RepID=A2YXP1_ORYSI	LOC_Os08g43040.2	1e-06	8	27199557	27202200	cDNA transferase family protein, putative, expressed	Bradi4g30530	4e-33	4V	36282925	36287422
Ta.14163.1.S1_at				LOC_Os06g04250.1	1e-09	6	1788837	1790395	cDNA phosphate-induced protein 1 conserved region domain containing protein, expressed
Ta.14166.1.S1_at	UniRef90_Q9FWV7	1e-146	Putative uncharacterized protein OSJNBa0051D19.4 (Ser/Thr protein phosphatase family protein, expressed) n=1 Tax=Oryza sativa Japonica Group RepID=Q9FWV7_ORYSJ	LOC_Os10g35060.1	0	10	18634792	18631725	cDNA Ser/Thr protein phosphatase family protein, putative, expressed	Bradi3g29790	1e-152	3V	31828243	31831611
Ta.14169.1.A1_at	UniRef90_Q01N13	9e-14	OSIGBa0140C02.3 protein n=3 Tax=Oryza sativa RepID=Q01N13_ORYSA	LOC_Os04g10410.1	1e-13	4	5640369	5645053	cDNA amidase, putative, expressed	Bradi5g00890	4e-15	5V	837827	839980
Ta.14176.1.S1_at	UniRef90_Q5RGR6	6e-07	Wiskott-Aldrich syndrome, like n=3 Tax=Danio rerio RepID=Q5RGR6_DANRE							Bradi4g03720	9e-07	4V	2984858	2996652
Ta.142.1.S1_at	UniRef90_O82128	1e-130	MADS box transcription factor (VRN-D1) n=52 Tax=Pooideae RepID=O82128_WHEAT	LOC_Os03g54160.2	1e-178	3	31034456	31024033	cDNA OsMADS14 - MADS-box family gene with MIKCc type-box, expressed	Bradi1g08340	1e-112	1V	5868920	5878755
Ta.14200.1.S1_at	UniRef90_Q9SLX0	0	Importin subunit alpha-1b n=3 Tax=Oryza sativa RepID=IMA1B_ORYSJ	LOC_Os05g06350.1	0	5	3256018	3251056	cDNA importin subunit alpha, putative, expressed	Bradi2g35050	0	2V	35185369	35190175
Ta.1422.2.S1_at	UniRef90_Q07DU9	5e-05	DNA-directed RNA polymerase (Fragment) n=1 Tax=Zea mays RepID=Q07DU9_MAIZE	LOC_Os04g54840.1	1e-11	4	32424772	32433840	cDNA DNA-directed RNA polymerase subunit, putative, expressed	Bradi4g15740	3e-08	4V	16364411	16373468
Ta.14242.1.S1_at	UniRef90_Q7XDA2	3e-15	Expressed protein (Os10g0484900 protein) n=3 Tax=Oryza sativa RepID=Q7XDA2_ORYSJ	LOC_Os10g34370.1	1e-18	10	18249008	18247512	cDNA expressed protein	Bradi3g29240	3e-18	3V	31132544	31134177
Ta.14258.1.S1_at	UniRef90_Q43769	3e-80	High molecular weight oleosin n=2 Tax=Hordeum vulgare RepID=Q43769_HORVU	LOC_Os03g49190.1	1e-103	3	28015891	28014916	cDNA oleosin, putative, expressed	Bradi1g11750	9e-72	1V	8735003	8735889
Ta.1426.1.S1_at	UniRef90_Q6EP57	4e-61	Putative Oxygen-evolving enhancer protein 3-2, chloroplast (OEE3) (Os02g0578400 protein) n=3 Tax=Oryza sativa RepID=Q6EP57_ORYSJ	LOC_Os02g36850.1	1e-127	2	22229576	22228505	cDNA oxygen evolving enhancer protein 3, identical, putative, expressed	Bradi3g46880	7e-64	3V	48617441	48618335
Ta.14281.1.S1_at	UniRef90_Q8L698	2e-41	Defensin n=1 Tax=Triticum aestivum RepID=Q8L698_WHEAT	LOC_Os02g41904.1	1e-30	2	25184615	25185352	cDNA DEF7 - Defensin and Defensin-like DEFL family	Bradi3g49380	7e-29	3V	50741854	50742585
Ta.14301.1.S1_at	UniRef90_Q9FRF5	4e-29	Expressed protein (Os03g0676300 protein) n=2 Tax=Oryza sativa RepID=Q9FRF5_ORYSJ	LOC_Os05g01540.2	1e-09	5	316949	320774	cDNA serine/arginine repetitive matrix protein 1, putative, expressed	Bradi1g57510	3e-31	1V	56279050	56280026
Ta.14304.1.S1_at	UniRef90_Q6UFU6	0	Topoisomerase 6 subunit B-like protein n=3 Tax=Oryza sativa RepID=Q6UFU6_ORYSJ	LOC_Os09g10770.1	0	9	5873972	5882020	cDNA OsTOP6B - Topoisomerase 6 subunit B, expressed	Bradi4g27060	0	4V	32071332	32084197
Ta.14323.1.S1_at	UniRef90_A3BZI4	2e-08	Putative uncharacterized protein n=1 Tax=Oryza sativa Japonica Group RepID=A3BZI4_ORYSJ	LOC_Os09g28200.1	7e-10	9	17110076	17108288	cDNA HSF-type DNA-binding domain containing protein, expressed	Bradi4g32050	3e-15	4V	37779171	37780616
Ta.14328.1.S1_at	UniRef90_A2ZJD9	7e-27	Putative uncharacterized protein n=2 Tax=Oryza sativa RepID=A2ZJD9_ORYSI	LOC_Os12g13950.1	1e-21	12	7924125	7919041	cDNA POLA2 - Putative DNA polymerase alpha complex subunit, expressed	Bradi4g39480	1e-32	4V	44081272	44088173
Ta.14340.1.A1_at	UniRef90_A2YNY4	4e-60	Putative uncharacterized protein n=2 Tax=Oryza sativa RepID=A2YNY4_ORYSI	LOC_Os07g43540.1	3e-87	7	26046498	26043546	cDNA ORC6 - Putative origin recognition complex subunit 6, expressed	Bradi1g20550	8e-71	1V	16446201	16448710
Ta.14342.1.A1_at	UniRef90_A6N0K3	2e-09	Lim domain containing protein (Fragment) n=1 Tax=Oryza sativa Indica Group RepID=A6N0K3_ORYSI	LOC_Os06g13030.2	1e-11	6	7139004	7132790	cDNA OsLIM - LIM domain protein, putative actin-binding protein and transcription factor, expressed	Bradi1g44810	6e-22	1V	42924976	42931904
Ta.14396.1.S1_at	UniRef90_Q40787	4e-88	Ras-related protein Rab7 n=5 Tax=Poaceae RepID=RAB7_CENCI	LOC_Os05g44050.1	0	5	25557972	25560773	cDNA ras-related protein, putative, expressed	Bradi2g07570	3e-80	2V	5919874	5924328
Ta.14435.1.S1_at	UniRef90_A2Y683	1e-107	Putative uncharacterized protein n=4 Tax=Oryza sativa RepID=A2Y683_ORYSI	LOC_Os05g42190.1	0	5	24610555	24607072	cDNA NADPH-dependent FMN reductase domain containing protein, expressed	Bradi2g20710	1e-113	2V	18203127	18206306
Ta.14450.1.S1_at	UniRef90_Q94A97	5e-75	Ubiquitin carrier protein E2 35 n=19 Tax=Embryophyta RepID=UBC35_ARATH	LOC_Os01g48280.1	7e-86	1	27670604	27667346	cDNA ubiquitin-conjugating enzyme, putative, expressed	Bradi2g46290	2e-77	2V	46696130	46699254
Ta.14477.1.S1_at	UniRef90_A6MZB9	3e-31	Giberellin regulated family protein (Fragment) n=3 Tax=Oryza sativa RepID=A6MZB9_ORYSI	LOC_Os03g55290.1	1e-70	3	31458510	31457725	cDNA GASR3 - Gibberellin-regulated GASA/GAST/Snakin family protein precursor, expressed	Bradi1g07890	3e-42	1V	5577589	5578375
Ta.14492.2.S1_at	UniRef90_Q10T26	2e-21	Protease inhibitor/seed storage/LTP family protein, expressed (Os03g0103200 protein) n=3 Tax=Oryza sativa RepID=Q10T26_ORYSJ	LOC_Os03g01300.1	4e-23	3	207330	210839	cDNA LTPL114 - Protease inhibitor/seed storage/LTP family protein precursor, expressed	Bradi1g78260	5e-22	1V	74311166	74311908
Ta.1450.3.S1_at	UniRef90_Q58IJ6	7e-12	UDP-D-glucose epimerase 1 n=1 Tax=Hordeum vulgare RepID=Q58IJ6_HORVU	LOC_Os05g51670.3	3e-13	5	29569328	29573211	cDNA NAD dependent epimerase/dehydratase family protein, putative, expressed	Bradi2g14250	4e-13	2V	12851215	12854354
Ta.14508.1.S1_at	UniRef90_A0SQK6	0	Enhancer of zeste 1 n=1 Tax=Triticum monococcum RepID=A0SQK6_TRIMO	LOC_Os03g19480.1	1e-168	3	10958553	10950851	cDNA SET domain containing protein, expressed	Bradi1g64460	0	1V	63668215	63678290
Ta.14511.1.S1_at	UniRef90_Q5JJY5	8e-90	Putative MtN3 (Os01g0541800 protein) n=3 Tax=Oryza sativa RepID=Q5JJY5_ORYSJ	LOC_Os01g36070.1	1e-112	1	19958622	19960947	cDNA nodulin MtN3 family protein, putative, expressed	Bradi2g40540	1e-104	2V	40765039	40767861
Ta.14517.1.S1_at	UniRef90_Q650T9	5e-97	DEAD-box ATP-dependent RNA helicase 7 n=4 Tax=Oryza RepID=RH7_ORYSJ	LOC_Os09g34910.1	1e-110	9	20342305	20346746	cDNA DEAD-box ATP-dependent RNA helicase 7, putative, expressed	Bradi4g35490	1e-106	4V	40881610	40885857
Ta.14537.2.S1_a_at	UniRef90_Q43704	1e-101	DNA replication licensing factor MCM3 homolog 1 n=4 Tax=Poaceae RepID=MCM31_MAIZE	LOC_Os05g39850.1	0	5	23357014	23362017	cDNA MCM3 - Putative minichromosome maintenance MCM complex subunit 3, expressed	Bradi2g22360	1e-107	2V	19886462	19890231
Ta.14537.3.S1_a_at	UniRef90_Q43704	0	DNA replication licensing factor MCM3 homolog 1 n=4 Tax=Poaceae RepID=MCM31_MAIZE	LOC_Os05g39850.1	0	5	23357014	23362017	cDNA MCM3 - Putative minichromosome maintenance MCM complex subunit 3, expressed	Bradi2g22360	0	2V	19884258	19890231
Ta.14540.1.A1_a_at	UniRef90_A2Z906	1e-138	Putative uncharacterized protein n=3 Tax=Oryza sativa RepID=A2Z906_ORYSI	LOC_Os10g35580.1	1e-128	10	18964878	18962442	cDNA ATEB1A-like microtubule associated protein, putative, expressed	Bradi3g30010	1e-159	3V	32038131	32040794
Ta.14556.2.A1_at	UniRef90_A2ZYS8	2e-49	Putative uncharacterized protein n=1 Tax=Oryza sativa Japonica Group RepID=A2ZYS8_ORYSJ	LOC_Os01g59120.1	1e-24	1	34151373	34148387	cDNA cyclin, putative, expressed	Bradi2g52760	8e-53	2V	52030790	52033538
Ta.14568.1.S1_at	UniRef90_A9UID9	7e-41	Amylase inhibitor-like protein n=2 Tax=Triticum aestivum RepID=A9UID9_WHEAT	LOC_Os02g41904.1	1e-32	2	25184615	25185352	cDNA DEF7 - Defensin and Defensin-like DEFL family	Bradi3g49380	1e-29	3V	50741854	50742585
Ta.14570.1.S1_at	UniRef90_Q10N45	1e-100	IN2-1 protein, putative, expressed n=1 Tax=Oryza sativa Japonica Group RepID=Q10N45_ORYSJ	LOC_Os03g17470.1	1e-124	3	9713985	9711160	cDNA IN2-1 protein, putative, expressed	Bradi1g66020	2e-59	1V	64889644	64891662
Ta.14577.1.S1_at	UniRef90_Q0J1E1	0	Os09g0446800 protein n=4 Tax=Oryza sativa RepID=Q0J1E1_ORYSJ	LOC_Os09g27420.1	0	9	16653463	16657666	cDNA formate--tetrahydrofolate ligase, putative, expressed	Bradi4g31680	0	4V	37408812	37413225
Ta.14587.1.S1_at	UniRef90_A2YQB2	3e-59	Putative uncharacterized protein n=2 Tax=Oryza sativa RepID=A2YQB2_ORYSI	LOC_Os08g01100.1	1e-31	8	71715	70343	cDNA HMG1/2, putative, expressed	Bradi3g12920	1e-76	3V	11593204	11594660
Ta.1459.1.S1_at	UniRef90_Q0D9H0	4e-37	Os06g0716100 protein n=2 Tax=Oryza sativa Japonica Group RepID=Q0D9H0_ORYSJ	LOC_Os06g50230.1	1e-34	6	30416659	30417847	cDNA expressed protein	Bradi3g42400	1e-28	3V	44034763
Ta.14624.1.A1_at	UniRef90_Q9AYT5	1e-32	Chloroplast RelA homologue 1 (Os03g0340900 protein) (RelA/SpoT protein, putative, expressed) n=1 Tax=Oryza sativa Japonica Group RepID=Q9AYT5_ORYSJ	LOC_Os03g22160.1	1e-35	3	12693964	12705175	cDNA relA-SpoT like protein RSH1, putative, expressed	Bradi1g62940	8e-38	1V	62121861	62136420
Ta.1464.2.S1_a_at	UniRef90_Q5NBL6	1e-170	Putative major facilitator superfamily antiporter (Os01g0268100 protein) n=1 Tax=Oryza sativa Japonica Group RepID=Q5NBL6_ORYSJ	LOC_Os01g16260.3	2e-93	1	9210788	9202963	cDNA major facilitator superfamily antiporter, putative, expressed	Bradi2g10020	1e-165	2V	8198619	8208021
Ta.14641.1.S1_at	UniRef90_Q4SKP7	3e-38	Histone H3 n=1 Tax=Tetraodon nigroviridis RepID=Q4SKP7_TETNG	LOC_Os11g05730.1	1e-126	11	2622187	2621566	cDNA histone H3, putative, expressed	Bradi4g07840	1e-29	4V	6754970	6755728
Ta.1465.1.S1_at	UniRef90_Q52QV1	0	Putative phenylalanine ammonia-lyase n=1 Tax=Bambusa ventricosa RepID=Q52QV1_9POAL	LOC_Os02g41630.2	0	2	24971467	24967517	cDNA phenylalanine ammonia-lyase, putative, expressed	Bradi3g49250	0	3V	50631218	50634902
Ta.14671.2.S1_a_at	UniRef90_Q06030	5e-75	50S ribosomal protein L12-1, chloroplastic n=2 Tax=Secale cereale RepID=RK121_SECCE	LOC_Os01g47330.1	2e-85	1	27040747	27041625	cDNA ribosomal protein L7/L12 C-terminal domain containing protein, expressed	Bradi2g45730	1e-84	2V	46169156	46171627
Ta.14696.1.S1_at	UniRef90_Q2R1U5	1e-50	Small GTP-binding protein domain containing protein, expressed (Os11g0592700 protein) n=3 Tax=Oryza sativa RepID=Q2R1U5_ORYSJ	LOC_Os11g38020.1	1e-111	11	22089385	22094921	cDNA GTPase of unknown function domain containing protein, putative, expressed	Bradi4g14850	3e-52	4V	15477386	15483320
Ta.14696.2.S1_at	UniRef90_Q2R1U5	1e-11	Small GTP-binding protein domain containing protein, expressed (Os11g0592700 protein) n=3 Tax=Oryza sativa RepID=Q2R1U5_ORYSJ	LOC_Os11g38020.1	3e-13	11	22089385	22094921	cDNA GTPase of unknown function domain containing protein, putative, expressed	Bradi4g14850	6e-14	4V	15477386	15483320
Ta.14700.1.S1_at	UniRef90_Q6EP35	7e-22	Putative RCH2 protein (Os02g0580900 protein) n=1 Tax=Oryza sativa Japonica Group RepID=Q6EP35_ORYSJ	LOC_Os02g37040.1	1e-11	2	22368547	22364038	cDNA peptide transporter PTR3-A, putative, expressed	Bradi3g47010	2e-30	3V	48731511	48735263
Ta.14740.1.S1_at	UniRef90_A2WP35	5e-20	Putative uncharacterized protein n=2 Tax=Oryza sativa RepID=A2WP35_ORYSI	LOC_Os01g21250.1	1e-16	1	11863306	11862894	cDNA late embryogenesis abundant protein, putative	Bradi2g11940	3e-26	2V	10275789	10276597
Ta.14789.1.A1_at	UniRef90_Q0JA66	9e-86	Os04g0613700 protein (Fragment) n=1 Tax=Oryza sativa Japonica Group RepID=Q0JA66_ORYSJ	LOC_Os04g52370.2	1e-110	4	30928362	30923809	cDNA UTP--glucose-1-phosphate uridylyltransferase, putative, expressed	Bradi5g21650	2e-87	5V	24203000	24206985
Ta.14837.2.S1_at
Ta.14919.1.S1_at
Ta.14926.1.A1_at	UniRef90_A2Z368	3e-19	Putative uncharacterized protein n=2 Tax=Oryza sativa RepID=A2Z368_ORYSI	LOC_Os09g34320.1	1e-54	9	20259715	20257935	cDNA expressed protein	Bradi4g35410	9e-20	4V	40837751	40839291
Ta.14946.1.S1_at
Ta.14995.2.S1_a_at	UniRef90_B1P1S7	5e-58	Xyloglucan xyloglucosyl transferase n=1 Tax=Hordeum vulgare RepID=B1P1S7_HORVU	LOC_Os06g48180.2	1e-43	6	29143890	29145564	cDNA glycosyl hydrolases family 16, putative, expressed	Bradi1g33830	1e-60	1V	29397987	29399165
Ta.1501.1.S1_at	UniRef90_A2WMF1	1e-167	Putative uncharacterized protein n=3 Tax=Oryza sativa RepID=A2WMF1_ORYSI	LOC_Os01g13060.3	0	1	7264228	7272237	cDNA CK1_CaseinKinase_1.1 - CK1 includes the casein kinase 1 kinases, expressed	Bradi2g07790	0	2V	6134704	6141941
Ta.15013.1.S1_at
Ta.15016.1.S1_at	UniRef90_Q9FQC1	4e-82	Glutathione S-transferase GST 18 n=1 Tax=Zea mays RepID=Q9FQC1_MAIZE	LOC_Os12g10720.2	1e-100	12	5755418	5759070	cDNA glutathione S-transferase, putative, expressed	Bradi4g40170	1e-83	4V	44637406	44639982
Ta.15034.1.S1_at	UniRef90_Q7XIV4	4e-23	Putative alpha-galactosidase (Os07g0679300 protein) n=1 Tax=Oryza sativa Japonica Group RepID=Q7XIV4_ORYSJ	LOC_Os07g48160.1	1e-24	7	28763431	28768267	cDNA alpha-galactosidase precursor, putative, expressed	Bradi1g17730	9e-27	1V	14341870	14346047
Ta.15106.1.S1_at	UniRef90_Q0IMA7	2e-09	Os12g0582000 protein n=2 Tax=Oryza sativa Japonica Group RepID=Q0IMA7_ORYSJ	LOC_Os12g39240.1	8e-11	12	24123404	24121390	cDNA cytochrome P450, putative	Bradi3g18210	6e-10	3V	16636349	16638039
Ta.15109.1.S1_at	UniRef90_Q0WSU0	3e-29	Putative uncharacterized protein n=1 Tax=Arabidopsis thaliana RepID=Q0WSU0_ARATH	LOC_Os02g35315.2	1e-34	2	21230243	21228683	cDNA expressed protein	Bradi3g46020	2e-23	3V	47957737	47958320
Ta.15137.1.S1_at	UniRef90_A2Z8C0	9e-06	Putative uncharacterized protein n=4 Tax=Oryza sativa RepID=A2Z8C0_ORYSI	LOC_Os10g32930.1	2e-07	10	17165510	17165779	cDNA hypothetical protein	Bradi3g28310	4e-13	3V	29643635	29643895
Ta.1521.1.S1_at	UniRef90_A6XMY8	0	Methylenetetrahydrofolate reductase n=1 Tax=Triticum monococcum RepID=A6XMY8_TRIMO	LOC_Os03g60090.1	0	3	34166206	34160671	cDNA methylenetetrahydrofolate reductase, putative, expressed	Bradi1g04140	0	1V	2807882	2813488
Ta.1531.2.S1_a_at	UniRef90_A2XNY0	1e-149	Putative uncharacterized protein n=3 Tax=Oryza sativa RepID=A2XNY0_ORYSI	LOC_Os03g62620.4	0	3	35436546	35433844	cDNA late embryogenesis abundant protein, putative, expressed	Bradi1g02090	1e-159	1V	1419315	1421561
Ta.15313.2.A1_a_at	UniRef90_A7P7X8	5e-14	Chromosome chr3 scaffold_8, whole genome shotgun sequence n=1 Tax=Vitis vinifera RepID=A7P7X8_VITVI							Bradi3g32520	7e-15	3V	34866104	34869091
Ta.1554.1.S1_at	UniRef90_Q10MY4	8e-44	Rhodanese-like family protein, putative (Os03g0289400 protein) n=2 Tax=Oryza sativa RepID=Q10MY4_ORYSJ	LOC_Os03g18020.1	4e-86	3	10027041	10028052	cDNA rhodanese-like family protein, putative, expressed	Bradi1g65600	8e-49	1V	64587114	64588084
Ta.15859.1.S1_at	UniRef90_Q7XAL7	2e-06	Rac GTPase activating protein 3-like protein (Os07g0408500 protein) n=3 Tax=Oryza sativa RepID=Q7XAL7_ORYSJ							Bradi1g52540	8e-11	1V	50822742	50825220
Ta.15867.1.S1_at	UniRef90_Q6K673	3e-60	Putative serine carboxypeptidase II (Putative uncharacterized protein) (Os02g0794500 protein) n=3 Tax=Oryza sativa RepID=Q6K673_ORYSJ	LOC_Os02g55130.4	7e-82	2	33763429	33770655	cDNA OsSCP10 - Putative Serine Carboxypeptidase homologue, expressed	Bradi3g54000	2e-60	3V	54575218	54581038
Ta.15874.1.A1_at										Bradi2g27270	3e-10	2V	26057542	26064385
Ta.15883.1.S1_at	UniRef90_A2XGC2	1e-140	Putative uncharacterized protein n=1 Tax=Oryza sativa Indica Group RepID=A2XGC2_ORYSI	LOC_Os03g21510.3	0	3	12285393	12290347	cDNA inactive receptor kinase At2g26730 precursor, putative, expressed	Bradi1g63350	1e-142	1V	62521605	62527119
Ta.15889.1.A1_a_at	UniRef90_Q4LB18	7e-79	Cytosine-specific methyltransferase (Fragment) n=1 Tax=Hordeum vulgare RepID=Q4LB18_HORVU	LOC_Os10g01570.1	1e-29	10	381524	376147	cDNA C-5 cytosine-specific DNA methylase, putative, expressed	Bradi3g21450	6e-72	3V	20518045	20525561
Ta.15889.3.A1_a_at	UniRef90_Q4LB18	7e-79	Cytosine-specific methyltransferase (Fragment) n=1 Tax=Hordeum vulgare RepID=Q4LB18_HORVU	LOC_Os10g01570.1	1e-29	10	381524	376147	cDNA C-5 cytosine-specific DNA methylase, putative, expressed	Bradi3g21450	6e-72	3V	20518045	20525561
Ta.15910.1.S1_at	UniRef90_Q6K7G5	1e-116	Putative subtilisin-like proteinase (Putative uncharacterized protein) (Os02g0779200 protein) n=1 Tax=Oryza sativa Japonica Group RepID=Q6K7G5_ORYSJ	LOC_Os02g53860.1	1e-40	2	32981976	32979136	cDNA OsSub22 - Putative Subtilisin homologue, expressed	Bradi3g57130	1e-144	3V	56788071	56790545
Ta.15913.1.A1_at	UniRef90_Q5NA53	1e-104	Glycogenin-like protein (Os01g0880200 protein) n=3 Tax=Oryza sativa RepID=Q5NA53_ORYSJ	LOC_Os05g35200.4	1e-127	5	20841082	20835745	cDNA glycosyl transferase, putative, expressed	Bradi2g24740	1e-106	2V	22554487	22558396
Ta.1593.2.S1_at	UniRef90_Q6K8D2	2e-41	Putative ethylene-responsive protein (Os02g0760500 protein) n=3 Tax=Oryza sativa RepID=Q6K8D2_ORYSJ	LOC_Os02g52314.1	1e-89	2	32021283	32017446	cDNA BTB1 - Bric-a-Brac,Tramtrack, Broad Complex BTB domain, expressed	Bradi3g58240	3e-44	3V	57831428	57833274
Ta.15941.1.A1_at	UniRef90_A2YYS5	1e-90	Putative uncharacterized protein n=2 Tax=Oryza sativa RepID=A2YYS5_ORYSI	LOC_Os09g06560.1	6e-99	9	3117920	3124244	cDNA WD domain, G-beta repeat domain containing protein, expressed	Bradi2g18270	1e-117	2V	16191712	16198569
Ta.15961.1.S1_at	UniRef90_Q6YVK6	3e-52	Putative pectin acetylesterase (Os02g0702400 protein) n=1 Tax=Oryza sativa Japonica Group RepID=Q6YVK6_ORYSJ	LOC_Os02g47400.1	9e-54	2	28929567	28933403	cDNA pectinacetylesterase domain containing protein, expressed	Bradi3g52600	1e-65	3V	53477361	53480539
Ta.1600.1.A1_at	UniRef90_A2YY57	1e-79	Putative uncharacterized protein n=3 Tax=Oryza sativa RepID=A2YY57_ORYSI	LOC_Os08g44750.1	1e-139	8	28116018	28118876	cDNA auxin-induced protein 5NG4, putative, expressed	Bradi4g21220	2e-88	4V	24540648	24543734
Ta.16007.1.S1_at
Ta.16016.1.S1_at
Ta.16042.1.S1_at	UniRef90_A2X071	4e-15	Putative uncharacterized protein n=1 Tax=Oryza sativa Indica Group RepID=A2X071_ORYSI	LOC_Os02g02730.1	2e-16	2	1029925	1034242	cDNA expressed protein	Bradi3g01830	9e-22	3V	1121143	1124068
Ta.1607.1.S1_at	UniRef90_Q2R8J3	6e-39	NB-ARC domain containing protein, expressed (Os11g0227100 protein) n=1 Tax=Oryza sativa Japonica Group RepID=Q2R8J3_ORYSJ	LOC_Os11g11960.1	1e-14	11	6636675	6634015	cDNA disease resistance protein RPM1, putative, expressed	Bradi4g21890	9e-43	4V	25757747	25765501
Ta.16112.1.S1_at	UniRef90_Q94H95	1e-125	Putative serine protease (Putative uncharacterized protein) (Os03g0761500 protein) (Cucumisin-like serine protease, putative, expressed) n=1 Tax=Oryza sativa Ja	LOC_Os03g55350.1	1e-180	3	31483770	31480825	cDNA OsSub31 - Putative Subtilisin homologue, expressed	Bradi1g07840	1e-129	1V	5557037	5559842
Ta.16117.1.S1_at	UniRef90_Q84X92	4e-11	Phosphoethanolamine cytidylyltransferase n=1 Tax=Hordeum vulgare subsp. vulgare RepID=Q84X92_HORVD	LOC_Os12g02820.1	1e-36	12	1010142	1004447	cDNA cytidylyltransferase domain containing protein, expressed	Bradi4g44130	7e-14	4V	47641721	47646659
Ta.16121.1.A1_at	UniRef90_Q9FIY7	1e-25	Putative SWI/SNF-related matrix-associated actin-dependent regulator of chromatin subfamily A member 3-like 3 n=1 Tax=Arabidopsis thaliana RepID=SM3L3_ARATH	LOC_Os04g09800.1	1e-30	4	5255975	5250182	cDNA SWI/SNF-related matrix-associated actin-dependent regulator of chromatin subfamily A, putative	Bradi5g00770	3e-27	5V	742762	748846
Ta.16121.2.S1_at	UniRef90_Q7XNH0	1e-88	OSJNBa0096F01.3 protein n=2 Tax=Oryza sativa RepID=Q7XNH0_ORYSA	LOC_Os04g09800.1	4e-90	4	5255975	5250182	cDNA SWI/SNF-related matrix-associated actin-dependent regulator of chromatin subfamily A, putative	Bradi5g00770	1e-95	5V	742762	748846
Ta.16123.1.A1_at	UniRef90_A2XZQ9	2e-12	Putative uncharacterized protein n=2 Tax=Oryza sativa RepID=A2XZQ9_ORYSI							Bradi4g45320	7e-48	4V	48437364	48444142
Ta.16145.1.A1_at	UniRef90_Q2QN67	8e-66	Expressed protein (Os12g0577200 protein) n=3 Tax=Oryza sativa RepID=Q2QN67_ORYSJ	LOC_Os12g38810.1	6e-61	12	23817358	23818847	cDNA expressed protein	Bradi4g03730	5e-40	4V	2996876	2998212
Ta.16145.2.A1_at
Ta.16179.1.S1_at	UniRef90_Q6ZHC1	6e-09	Putative uncharacterized protein OJ1717_A09.36 (Os02g0686500 protein) n=1 Tax=Oryza sativa Japonica Group RepID=Q6ZHC1_ORYSJ							Bradi3g52000	1e-13	3V	52957311
Ta.16203.1.S1_at
Ta.16224.1.S1_at				LOC_Os04g58060.2	1e-05	4	34395963	34400778	cDNA methyltransferase, putative, expressed	Bradi5g26120	3e-08	5V	27211115	27215383
Ta.16228.1.S1_at	UniRef90_Q7XMF8	5e-20	OSJNBa0028I23.24 protein (Putative uncharacterized protein) n=2 Tax=Oryza sativa RepID=Q7XMF8_ORYSJ	LOC_Os04g34490.1	2e-21	4	20713663	20710320	cDNA nodulin, putative, expressed	Bradi1g21860	2e-27	1V	17569290	17570870
Ta.16238.1.S1_at	UniRef90_Q10R94	3e-37	Lipase, putative, expressed n=2 Tax=Oryza sativa RepID=Q10R94_ORYSJ	LOC_Os03g07120.1	5e-73	3	3636626	3641458	cDNA expressed protein	Bradi1g73890	1e-35	1V	71248386	71252331
Ta.1625.1.S1_at	UniRef90_Q5EXL9	8e-44	HGA1 n=2 Tax=Hordeum vulgare RepID=Q5EXL9_HORVU	LOC_Os01g02930.1	1e-67	1	1080702	1077511	cDNA glycosyltransferase protein, putative, expressed	Bradi2g01420	1e-35	2V	910584	913012
Ta.16250.1.S1_at
Ta.16280.1.S1_at	UniRef90_UPI00015538CB	2e-05	PREDICTED: hypothetical protein n=1 Tax=Mus musculus RepID=UPI00015538CB							Bradi5g08320	4e-05	5V	10918087	10923643
Ta.16296.1.S1_at
Ta.16315.1.A1_at	UniRef90_A2X0D1	5e-29	Putative uncharacterized protein n=3 Tax=Oryza sativa RepID=A2X0D1_ORYSI	LOC_Os02g03270.1	1e-33	2	1313910	1319031	cDNA AT hook motif domain containing protein, expressed	Bradi3g02510	1e-32	3V	1515771	1519798
Ta.16393.1.S1_at										Bradi1g56860	7e-07	1V	55511964	55513422
Ta.16402.1.S1_at	UniRef90_A2YNE2	1e-14	Putative uncharacterized protein n=2 Tax=Oryza sativa RepID=A2YNE2_ORYSI	LOC_Os03g42760.1	1e-20	3	23810739	23814756	cDNA zinc finger protein-related, putative, expressed	Bradi1g22440	2e-17	1V	18009881	18010922
Ta.16452.1.S1_at	UniRef90_Q6QF96	1e-13	Expansin EXPB9 n=2 Tax=Triticum aestivum RepID=Q6QF96_WHEAT	LOC_Os02g44108.1	3e-13	2	26642968	26644738	cDNA expansin precursor, putative, expressed	Bradi3g50740	7e-16	3V	51854820	51856588
Ta.1648.1.A1_a_at	UniRef90_A2Z9B2	0	T-complex protein 1, delta subunit n=1 Tax=Oryza sativa Indica Group RepID=A2Z9B2_ORYSI	LOC_Os02g22780.1	0	2	13565938	13560749	cDNA T-complex protein, putative, expressed	Bradi3g11280	1e-176	3V	9713800	9717697
Ta.1648.2.A1_at	UniRef90_A2Z9B2	0	T-complex protein 1, delta subunit n=1 Tax=Oryza sativa Indica Group RepID=A2Z9B2_ORYSI	LOC_Os02g22780.1	0	2	13565938	13560749	cDNA T-complex protein, putative, expressed	Bradi3g11280	1e-176	3V	9713800	9717697
Ta.16504.1.S1_at	UniRef90_A2WNK0	4e-32	Putative uncharacterized protein n=1 Tax=Oryza sativa Indica Group RepID=A2WNK0_ORYSI							Bradi2g11010	3e-42	2V	9223610	9224694
Ta.16530.1.A1_at	UniRef90_A2WYV4	2e-31	Putative uncharacterized protein n=2 Tax=Oryza sativa RepID=A2WYV4_ORYSI	LOC_Os01g71130.1	1e-23	1	41165192	41166861	cDNA xylanase inhibitor 725OS, putative, expressed	Bradi2g60220	7e-42	2V	57586291	57587905
Ta.16541.2.S1_at	UniRef90_A3ALA6	8e-20	Putative uncharacterized protein n=3 Tax=Oryza sativa RepID=A3ALA6_ORYSJ	LOC_Os03g46920.1	1e-17	3	26527448	26524356	cDNA expressed protein	Bradi1g12740	2e-27	1V	9618066	9621115
Ta.1655.2.S1_at	UniRef90_A2YGD1	3e-32	Putative uncharacterized protein n=2 Tax=Oryza sativa RepID=A2YGD1_ORYSI	LOC_Os06g47220.1	1e-62	6	28628911	28628103	cDNA expressed protein	Bradi1g33230	5e-34	1V	28822097	28823004
Ta.16556.1.S1_at
Ta.16582.1.S1_at
Ta.16591.1.S1_at
Ta.16611.1.S1_at				LOC_Os10g37190.1	9e-05	10	19829428	19827583	cDNA protein kinase domain containing protein, expressed
Ta.16635.1.S1_at	UniRef90_Q7XKV9	3e-16	OSJNBa0073E02.10 protein n=1 Tax=Oryza sativa RepID=Q7XKV9_ORYSA	LOC_Os06g39540.1	4e-19	6	23480971	23476619	protein retrotransposon protein, putative, unclassified
Ta.16685.1.S1_at
Ta.16701.1.S1_at
Ta.16709.1.S1_at	UniRef90_Q7XDT0	4e-58	Expressed protein (Putative uncharacterized protein) (Os10g0453000 protein) n=2 Tax=Oryza sativa RepID=Q7XDT0_ORYSJ							Bradi3g27810	1e-35	3V	28930379	28931323
Ta.16711.1.S1_at	UniRef90_Q6K4V9	0	Putative sterol delta-7 reductase (Os02g0465400 protein) n=1 Tax=Oryza sativa Japonica Group RepID=Q6K4V9_ORYSJ	LOC_Os02g26650.2	0	2	15641511	15635392	cDNA delta14-sterol reductase, putative, expressed	Bradi3g43120	0	3V	44434242	44439827
Ta.16733.1.S1_at	UniRef90_A2XM09	1e-107	Putative uncharacterized protein n=2 Tax=Oryza sativa RepID=A2XM09_ORYSI	LOC_Os03g53860.4	0	3	30875937	30880928	cDNA periplasmic beta-glucosidase precursor, putative, expressed	Bradi1g08550	1e-101	1V	6035797	6040516
Ta.16739.1.S1_at
Ta.16771.1.S1_at
Ta.16792.1.S1_at
Ta.16845.1.S1_at	UniRef90_A2XAD5	5e-28	Putative uncharacterized protein n=2 Tax=Oryza sativa RepID=A2XAD5_ORYSI	LOC_Os02g54570.1	1e-27	2	33421912	33421376	cDNA SCP-like extracellular protein, expressed	Bradi3g53680	5e-16	3V	54275462	54277637
Ta.16847.1.S1_at	UniRef90_Q9ATU8	8e-12	Putative cytochrome P450 n=1 Tax=Lolium rigidum RepID=Q9ATU8_LOLRI	LOC_Os02g12550.1	4e-06	2	6559488	6562188	cDNA cytochrome P450, putative, expressed	Bradi1g09160	3e-05	1V	6539771	6542032
Ta.16854.1.A1_at	UniRef90_Q6KAA1	1e-27	Putative uncharacterized protein OJ1063_D06.18 (Putative uncharacterized protein) n=1 Tax=Oryza sativa Japonica Group RepID=Q6KAA1_ORYSJ	LOC_Os02g57880.1	1e-15	2	35433227	35431872	cDNA hypothetical protein	Bradi3g56990	7e-39	3V	56690710	56692358
Ta.1688.1.S1_at	UniRef90_Q8W2B6	1e-158	UDP-glucosyltransferase BX9 n=1 Tax=Zea mays RepID=Q8W2B6_MAIZE	LOC_Os10g30560.1	1e-13	10	15831697	15822519	cDNA UDP-glucoronosyl and UDP-glucosyl transferase domain containing protein, expressed	Bradi1g53550	1e-105	1V	51855427	51857353
Ta.16907.1.S1_at
Ta.16936.1.S1_at
Ta.16950.1.S1_at										Bradi4g36580	8e-06	4V	41753669	41758615
Ta.16985.1.S1_at	UniRef90_Q2R3E0	0	Glycosyl hydrolases family 38 protein, expressed (Os11g0525600 protein) n=1 Tax=Oryza sativa Japonica Group RepID=Q2R3E0_ORYSJ	LOC_Os11g32260.1	0	11	18592038	18601536	cDNA lysosomal alpha-mannosidase precursor, putative, expressed	Bradi4g17330	0	4V	18453186	18474227
Ta.17028.1.A1_a_at	UniRef90_A2X488	3e-50	Putative uncharacterized protein n=2 Tax=Oryza sativa RepID=A2X488_ORYSI	LOC_Os02g22380.1	5e-98	2	13367798	13371156	cDNA glycosyltransferase protein, putative, expressed	Bradi3g11340	8e-56	3V	9786730	9789024
Ta.17028.2.A1_at	UniRef90_A2X488	4e-27	Putative uncharacterized protein n=2 Tax=Oryza sativa RepID=A2X488_ORYSI	LOC_Os02g22380.1	1e-28	2	13367798	13371156	cDNA glycosyltransferase protein, putative, expressed	Bradi3g11340	3e-33	3V	9786730	9789024
Ta.17050.1.S1_a_at	UniRef90_A3A2L2	1e-72	Putative uncharacterized protein n=3 Tax=Oryza sativa RepID=A3A2L2_ORYSJ	LOC_Os02g03010.1	3e-95	2	1186387	1184904	cDNA expressed protein	Bradi3g02200	3e-72	3V	1310314	1311504
Ta.17059.1.S1_at	UniRef90_Q2R1Z4	0	Expressed protein (Putative uncharacterized protein) n=2 Tax=Oryza sativa RepID=Q2R1Z4_ORYSJ	LOC_Os11g37560.2	0	11	21712754	21709363	cDNA expressed protein	Bradi4g15010	0	4V	15648735	15652603
Ta.1716.2.S1_a_at	UniRef90_Q0JLN6	0	Os01g0586600 protein n=3 Tax=Oryza sativa RepID=Q0JLN6_ORYSJ	LOC_Os01g40420.1	0	1	22822138	22819176	cDNA CBS domain containing membrane protein, putative, expressed	Bradi2g42080	0	2V	42575110	42578285
Ta.1718.1.A1_at	UniRef90_Q6AUF4	3e-12	Putative uncharacterized protein OSJNBb0053D02.17 (Os05g0565100 protein) n=1 Tax=Oryza sativa Japonica Group RepID=Q6AUF4_ORYSJ	LOC_Os05g49040.1	1e-13	5	28060335	28062161	cDNA expressed protein	Bradi2g16420	5e-13	2V	14469552	14470852
Ta.17201.2.S1_a_at	UniRef90_Q6Z4S6	1e-164	Tetratricopeptide repeat-containing protein-like (Os07g0122400 protein) n=1 Tax=Oryza sativa Japonica Group RepID=Q6Z4S6_ORYSJ	LOC_Os07g03070.1	2e-99	7	1164793	1168606	cDNA tetratricopeptide repeat containing protein, putative, expressed	Bradi1g58640	0	1V	57530935	57535835
Ta.17214.1.S1_at				LOC_Os12g35630.3	1e-19	12	21627198	21633444	cDNA elongation factor TS family protein, expressed	Bradi3g05950	4e-06	3V	4230179	4234789
Ta.17234.1.S1_at	UniRef90_Q5JMU3	7e-22	Putative uncharacterized protein P0466H10.40-1 n=1 Tax=Oryza sativa Japonica Group RepID=Q5JMU3_ORYSJ	LOC_Os01g72009.1	1e-15	1	41728573	41727608	cDNA expressed protein	Bradi3g17750	7e-10	3V	16089752	16090783
Ta.17258.1.S1_at	UniRef90_Q9LHN0	9e-23	Gb|AAC26697.1 n=2 Tax=Arabidopsis thaliana RepID=Q9LHN0_ARATH	LOC_Os10g26420.1	1e-05	10	13658889	13666580	cDNA transposon protein, putative, CACTA, En/Spm sub-class	Bradi4g33940	8e-23	4V	39630243	39632494
Ta.1727.1.A1_at	UniRef90_A2Y1U9	3e-48	Putative uncharacterized protein n=2 Tax=Oryza sativa RepID=A2Y1U9_ORYSI	LOC_Os12g16220.2	1e-10	12	9280952	9275595	cDNA nmrA-like family domain containing protein, expressed	Bradi4g39260	6e-54	4V	43887398	43889225
Ta.17325.1.S1_at	UniRef90_Q6AVZ3	1e-113	Putative peroxidase (Os05g0135500 protein) n=3 Tax=Oryza sativa RepID=Q6AVZ3_ORYSJ	LOC_Os05g04500.1	1e-46	5	2080577	2082742	cDNA peroxidase precursor, putative, expressed	Bradi2g37000	1e-127	2V	37383134	37385735
Ta.1735.2.S1_a_at
Ta.1737.1.A1_at	UniRef90_Q2QVA7	3e-25	SET domain containing protein, expressed (Os12g0236900 protein) n=2 Tax=Oryza sativa RepID=Q2QVA7_ORYSJ	LOC_Os12g13460.1	1e-40	12	7543984	7551712	cDNA SET domain-containing protein, putative, expressed	Bradi4g39580	2e-28	4V	44225050	44231664
Ta.17381.1.S1_at	UniRef90_Q6YW48	3e-15	Zinc finger protein-like (Os02g0220400 protein) n=3 Tax=Oryza sativa RepID=Q6YW48_ORYSJ	LOC_Os02g12790.1	1e-12	2	6707734	6705604	cDNA GATA zinc finger domain containing protein, expressed	Bradi3g08240	5e-24	3V	6408168	6416583
Ta.1739.2.S1_a_at	UniRef90_A2YFQ7	1e-136	Putative uncharacterized protein n=2 Tax=Oryza sativa RepID=A2YFQ7_ORYSI	LOC_Os06g44310.1	0	6	26751554	26754225	cDNA tetraspanin family protein, putative, expressed	Bradi1g31150	1e-137	1V	26608831	26611035
Ta.1739.2.S1_at	UniRef90_A2YFQ7	1e-136	Putative uncharacterized protein n=2 Tax=Oryza sativa RepID=A2YFQ7_ORYSI	LOC_Os06g44310.1	0	6	26751554	26754225	cDNA tetraspanin family protein, putative, expressed	Bradi1g31150	1e-137	1V	26608831	26611035
Ta.1740.1.S1_at	UniRef90_Q6Z4G3	0	Putative reversibly glycosylated polypeptide (Putative uncharacterized protein) (Os07g0604800 protein) n=1 Tax=Oryza sativa Japonica Group RepID=Q6Z4G3_ORYSJ	LOC_Os07g41360.1	0	7	24772282	24775532	cDNA alpha-1,4-glucan-protein synthase, putative, expressed	Bradi1g21990	0	1V	17691176	17694204
Ta.1742.2.S1_at	UniRef90_A2XNS0	3e-62	Putative uncharacterized protein n=2 Tax=Oryza sativa RepID=A2XNS0_ORYSI	LOC_Os03g61960.2	1e-27	3	35115310	35117226	cDNA 2Fe-2S iron-sulfur cluster binding domain containing protein, expressed	Bradi1g02590	6e-63	1V	1741308	1744018
Ta.17651.1.S1_at
Ta.17705.1.A1_at	UniRef90_A2WZB6	2e-11	Putative uncharacterized protein n=3 Tax=Oryza sativa RepID=A2WZB6_ORYSI	LOC_Os01g72950.1	1e-17	1	42311105	42312533	cDNA expressed protein	Bradi2g61410	8e-13	2V	58512108	58513751
Ta.1785.1.A1_at
Ta.17881.1.S1_at
Ta.18063.1.S1_a_at	UniRef90_Q0DE03	3e-80	Glutathione peroxidase n=3 Tax=Oryza sativa RepID=Q0DE03_ORYSJ	LOC_Os06g08670.1	1e-108	6	4320608	4324284	cDNA glutathione peroxidase, putative, expressed	Bradi1g47140	1e-96	1V	45674741	45679265
Ta.18063.1.S1_at	UniRef90_Q0DE03	3e-80	Glutathione peroxidase n=3 Tax=Oryza sativa RepID=Q0DE03_ORYSJ	LOC_Os06g08670.1	1e-108	6	4320608	4324284	cDNA glutathione peroxidase, putative, expressed	Bradi1g47140	1e-96	1V	45674741	45679265
Ta.18070.1.S1_at	UniRef90_A2WN37	1e-10	Putative uncharacterized protein n=2 Tax=Oryza sativa RepID=A2WN37_ORYSI							Bradi3g11170	3e-26	3V	9584870	9586037
Ta.18076.1.S1_at	UniRef90_A2XB03	1e-151	Putative uncharacterized protein n=2 Tax=Oryza sativa RepID=A2XB03_ORYSI	LOC_Os02g57110.1	1e-125	2	34963397	34961728	cDNA GDSL-like lipase/acylhydrolase, putative, expressed	Bradi3g55270	1e-157	3V	55537552	55539301
Ta.1810.1.S1_at	UniRef90_Q1ENF5	2e-81	Cystatin Hv-CPI3 n=1 Tax=Hordeum vulgare RepID=Q1ENF5_HORVU	LOC_Os05g33880.2	4e-63	5	19921235	19925189	cDNA cysteine proteinase inhibitor precursor protein, putative, expressed	Bradi2g25510	9e-63	2V	23570639	23573658
Ta.1814.1.S1_at	UniRef90_Q8SA52	2e-23	Putative uncharacterized protein 259I16.2b n=1 Tax=Hordeum vulgare subsp. vulgare RepID=Q8SA52_HORVD							Bradi1g51770	5e-25	1V	50259743	50260090
Ta.18152.1.S1_a_at	UniRef90_A2WMI6	4e-49	Putative uncharacterized protein n=3 Tax=Oryza sativa RepID=A2WMI6_ORYSI	LOC_Os01g13390.1	4e-50	1	7456835	7458959	cDNA expressed protein	Bradi2g08030	2e-61	2V	6431862	6433748
Ta.18164.1.S1_at				LOC_Os07g47450.1	1e-05	7	28366903	28367354	cDNA flowering promoting factor-like 1, putative, expressed	Bradi1g18240	1e-05	1V	14680153	14680892
Ta.18185.1.A1_at	UniRef90_Q01JS3	2e-18	OSIGBa0152L12.11 protein n=2 Tax=Oryza sativa RepID=Q01JS3_ORYSA	LOC_Os04g52164.2	1e-55	4	30810218	30814480	cDNA transferase family protein, putative, expressed	Bradi5g21350	1e-22	5V	23998962	24001896
Ta.18186.1.A1_at	UniRef90_A6N0R3	1e-39	Cortical cell-delineating protein n=3 Tax=Oryza sativa RepID=A6N0R3_ORYSI	LOC_Os03g01300.1	1e-40	3	207330	210839	cDNA LTPL114 - Protease inhibitor/seed storage/LTP family protein precursor, expressed	Bradi1g78260	9e-39	1V	74311166	74311908
Ta.18232.1.S1_at	UniRef90_Q9M4D6	1e-122	Putative acid phosphatase n=1 Tax=Hordeum vulgare RepID=Q9M4D6_HORVU	LOC_Os05g10370.1	3e-70	5	5654715	5652597	cDNA acid phosphatase, putative, expressed	Bradi2g33320	1e-124	2V	33395837	33399150
Ta.18232.2.S1_a_at	UniRef90_Q9M4D6	1e-122	Putative acid phosphatase n=1 Tax=Hordeum vulgare RepID=Q9M4D6_HORVU	LOC_Os05g10370.1	3e-70	5	5654715	5652597	cDNA acid phosphatase, putative, expressed	Bradi2g33320	1e-124	2V	33395837	33399150
Ta.18244.1.A1_at	UniRef90_Q655P5	3e-51	Pectinesterase n=1 Tax=Oryza sativa Japonica Group RepID=Q655P5_ORYSJ	LOC_Os01g21034.1	4e-80	1	11740351	11749683	cDNA pectinesterase, putative, expressed	Bradi2g11860	9e-50	2V	10176180	10181029
Ta.18258.2.S1_at
Ta.18263.1.S1_at
Ta.18268.1.S1_at	UniRef90_Q10CW5	2e-47	NAD dependent epimerase/dehydratase family protein, expressed (Os03g0748100 protein) n=3 Tax=Oryza sativa RepID=Q10CW5_ORYSJ	LOC_Os03g53690.1	4e-87	3	30781309	30782410	cDNA oxidoreductase, short chain dehydrogenase/reductase family domain containing protein, expressed	Bradi1g08700	3e-45	1V	6125593	6128646
Ta.18291.1.S1_at	UniRef90_A2WSG6	1e-19	Putative uncharacterized protein n=2 Tax=Oryza sativa RepID=A2WSG6_ORYSI	LOC_Os01g42340.1	5e-21	1	24037043	24039151	cDNA conserved hypothetical protein	Bradi4g35530	2e-25	4V	40911822	40915216
Ta.18333.2.S1_a_at	UniRef90_Q6Z2N3	1e-91	Putative Lil3 protein n=1 Tax=Oryza sativa Japonica Group RepID=Q6Z2N3_ORYSJ	LOC_Os02g03330.1	1e-148	2	1344644	1347027	cDNA expressed protein	Bradi3g02570	1e-106	3V	1545885	1548322
Ta.18385.1.S1_at	UniRef90_Q5QNL2	7e-22	DNA polymerase delta p66 subunit-like n=1 Tax=Oryza sativa Japonica Group RepID=Q5QNL2_ORYSJ	LOC_Os01g10690.1	2e-23	1	5723184	5717883	cDNA POLD3 - Putative DNA polymerase delta complex subunit, expressed	Bradi2g06430	3e-28	2V	4916791	4922904
Ta.1841.1.S1_at	UniRef90_Q7XW34	9e-34	OSJNBb0062H02.12 protein n=2 Tax=Oryza sativa RepID=Q7XW34_ORYSJ							Bradi1g31480	9e-20	1V	26948039	26955570
Ta.18414.1.S1_at	UniRef90_A2XE09	2e-87	Putative uncharacterized protein n=2 Tax=Oryza sativa RepID=A2XE09_ORYSI	LOC_Os03g12020.1	2e-98	3	6294472	6296624	cDNA 50S ribosomal protein L15, chloroplast precursor, putative, expressed	Bradi1g69650	2e-92	1V	68147972	68153806
Ta.18462.1.S1_at	UniRef90_A2XEN0	5e-15	Putative uncharacterized protein n=2 Tax=Oryza sativa RepID=A2XEN0_ORYSI	LOC_Os03g14880.1	1e-16	3	8107319	8105275	cDNA expressed protein	Bradi3g23030	3e-15	3V	22294053	22295143
Ta.18466.1.S1_at	UniRef90_Q2QWH7	1e-123	Amino acid permease I, putative, expressed (Os12g0194900 protein) n=2 Tax=Oryza sativa RepID=Q2QWH7_ORYSJ	LOC_Os12g09300.1	0	12	4880014	4883873	cDNA amino acid transporter, putative, expressed	Bradi4g40570	1e-116	4V	44935745	44938711
Ta.18487.2.S1_at	UniRef90_Q9LKM4	5e-38	Cold-responsive protein n=1 Tax=Triticum aestivum RepID=Q9LKM4_WHEAT	LOC_Os07g29230.1	2e-07	7	17130067	17131372	cDNA LTPL63 - Protease inhibitor/seed storage/LTP family protein precursor, putative	Bradi3g38370	6e-06	3V	40892932
Ta.18490.1.S1_at										Bradi1g50990	4e-06	1V	49437075	49440698
Ta.18507.2.S1_a_at	UniRef90_Q8W1G0	1e-35	Kinase R-like protein (Fragment) n=1 Tax=Triticum aestivum RepID=Q8W1G0_WHEAT	LOC_Os10g02720.1	1e-30	10	1071048	1065852	cDNA OsWAK99 - OsWAK receptor-like protein kinase, expressed	Bradi5g03060	3e-27	5V	3378683	3381628
Ta.18560.1.S1_at	UniRef90_Q5U1H6	8e-70	Class III peroxidase 117 n=4 Tax=Oryza sativa RepID=Q5U1H6_ORYSJ	LOC_Os08g02110.1	4e-81	8	696180	697615	cDNA peroxidase precursor, putative, expressed	Bradi3g13590	6e-76	3V	12103330	12104638
Ta.18647.3.S1_at	UniRef90_P93191	4e-48	Nonspecific lipid transfer protein n=1 Tax=Hordeum vulgare RepID=P93191_HORVU	LOC_Os05g47700.1	5e-52	5	27268000	27268706	cDNA LTPL152 - Protease inhibitor/seed storage/LTP family protein precursor, expressed	Bradi2g17540	8e-36	2V	15626980	15627569
Ta.18650.1.S1_at	UniRef90_A3CGQ2	1e-29	Putative uncharacterized protein n=1 Tax=Oryza sativa Japonica Group RepID=A3CGQ2_ORYSJ	LOC_Os12g22620.1	5e-31	12	12777781	12781676	cDNA endonuclease/Exonuclease/phosphatase family protein, expressed	Bradi5g07130	1e-30	5V	9551230	9556189
Ta.18653.1.S1_at	UniRef90_A5A5Y9	2e-66	Caffeoyl-CoA O-methyltransferase (Fragment) n=1 Tax=Phyllostachys edulis RepID=A5A5Y9_9POAL	LOC_Os08g38900.1	1e-140	8	24585357	24583789	cDNA caffeoyl-CoA O-methyltransferase, putative, expressed	Bradi3g39420	4e-99	3V	41701998	41703630
Ta.1866.3.S1_a_at	UniRef90_A7Q7E9	0	Chromosome chr18 scaffold_59, whole genome shotgun sequence n=2 Tax=Vitis vinifera RepID=A7Q7E9_VITVI	LOC_Os03g49580.1	0	3	28229247	28232431	cDNA eukaryotic peptide chain release factor subunit 1-1, putative, expressed	Bradi1g10900	0	1V	7931948	7933410
Ta.18666.1.S1_at	UniRef90_Q0J7Q3	4e-12	Os08g0171700 protein n=1 Tax=Oryza sativa Japonica Group RepID=Q0J7Q3_ORYSJ	LOC_Os08g07490.1	1e-14	8	4206807	4205886	cDNA hypothetical protein	Bradi3g15830	2e-18	3V	14064158	14065034
Ta.18675.1.S1_at	UniRef90_Q2AAT5	1e-140	Myb-related protein n=1 Tax=Triticum aestivum RepID=Q2AAT5_WHEAT	LOC_Os05g46610.1	1e-97	5	26924690	26926433	cDNA myb-like DNA-binding domain containing protein, putative, expressed	Bradi2g47590	2e-97	2V	47978477	47979886
Ta.18678.1.S1_at				LOC_Os08g44750.1	1e-08	8	28116018	28118876	cDNA auxin-induced protein 5NG4, putative, expressed
Ta.18714.1.S1_at	UniRef90_Q01HE7	1e-39	OSIGBa0157K09-H0214G12.10 protein n=3 Tax=Oryza sativa RepID=Q01HE7_ORYSA	LOC_Os04g43150.2	1e-42	4	25358184	25364453	cDNA nuclear transport factor 2, putative, expressed	Bradi5g15390	3e-48	5V	18773228	18778294
Ta.18714.2.S1_at	UniRef90_Q01HE7	2e-45	OSIGBa0157K09-H0214G12.10 protein n=3 Tax=Oryza sativa RepID=Q01HE7_ORYSA	LOC_Os04g43150.2	8e-47	4	25358184	25364453	cDNA nuclear transport factor 2, putative, expressed	Bradi5g15390	3e-62	5V	18773228	18778294
Ta.18720.1.S1_a_at	UniRef90_Q39999	1e-34	Gamma-thionin n=1 Tax=Hordeum vulgare RepID=Q39999_HORVU							Bradi3g17850	2e-10	3V	16226224	16227062
Ta.18725.1.S1_at										Bradi5g04060	2e-06	5V	5201972	5203660
Ta.18739.1.A1_at				LOC_Os11g21804.1	3e-16	11	12047476	12046296	protein expressed protein
Ta.18741.1.S1_at
Ta.1878.2.S1_at	UniRef90_Q10E40	4e-68	MAPEG family protein, expressed (Os03g0709000 protein) n=1 Tax=Oryza sativa Japonica Group RepID=Q10E40_ORYSJ	LOC_Os03g50130.1	1e-130	3	28589395	28587412	cDNA microsomal glutathione S-transferase 3, putative, expressed	Bradi1g11220	1e-70	1V	8282694	8284547
Ta.18807.1.A1_at	UniRef90_Q0JKL1	3e-29	Os01g0666700 protein n=2 Tax=Oryza sativa Japonica Group RepID=Q0JKL1_ORYSJ	LOC_Os01g47635.1	1e-27	1	27248787	27247116	cDNA expressed protein	Bradi2g45980	4e-35	2V	46379186	46381584
Ta.18868.1.S1_at	UniRef90_A2XA59	8e-96	Putative uncharacterized protein n=2 Tax=Oryza sativa RepID=A2XA59_ORYSI	LOC_Os02g53490.1	1e-34	2	32715133	32717919	cDNA cation efflux family protein, putative, expressed	Bradi3g57420	1e-109	3V	57051958	57054613
Ta.18871.1.S1_at	UniRef90_Q0DTH0	5e-88	Os03g0248200 protein (Fragment) n=3 Tax=Oryza sativa RepID=Q0DTH0_ORYSJ	LOC_Os03g14400.1	1e-20	3	7832729	7830814	cDNA cytochrome P450, putative, expressed	Bradi1g68090	4e-89	1V	66617957	66620311
Ta.18873.1.S1_at
Ta.18957.1.S1_at	UniRef90_Q2IMJ3	5e-09	LigA n=1 Tax=Anaeromyxobacter dehalogenans 2CP-C RepID=Q2IMJ3_ANADE							Bradi3g09620	4e-27	3V	7790751	7792016
Ta.18962.1.S1_at	UniRef90_Q4U3G6	3e-90	Crs-1 n=1 Tax=Agrostis stolonifera RepID=Q4U3G6_AGRST	LOC_Os12g12720.1	1e-06	12	7010135	7011661	cDNA jasmonate-induced protein, putative, expressed	Bradi3g21150	9e-79	3V	20149310	20150841
Ta.1897.1.S1_at	UniRef90_B2ZF13	1e-100	Q-type C2H2 zinc finger protein n=1 Tax=Triticum aestivum RepID=B2ZF13_WHEAT	LOC_Os05g02390.1	1e-39	5	784079	783027	cDNA ZOS5-02 - C2H2 zinc finger protein, expressed	Bradi2g37430	9e-62	2V	37741327	37741911
Ta.18981.1.S1_at	UniRef90_A7NZA2	2e-21	Chromosome chr6 scaffold_3, whole genome shotgun sequence n=2 Tax=Vitis vinifera RepID=A7NZA2_VITVI	LOC_Os05g38420.1	1e-38	5	22470978	22473543	cDNA laccase precursor protein, putative, expressed	Bradi2g23350	3e-23	2V	20936514	20938908
Ta.1899.1.S1_a_at	UniRef90_A2Y653	1e-123	Putative uncharacterized protein n=2 Tax=Oryza sativa RepID=A2Y653_ORYSI	LOC_Os01g58580.1	1e-139	1	33868098	33870796	cDNA ICE-like protease p20 domain containing protein, putative, expressed	Bradi2g52470	1e-169	2V	51839370	51841834
Ta.19009.1.S1_at	UniRef90_A2WL24	1e-06	Putative uncharacterized protein n=2 Tax=Oryza sativa RepID=A2WL24_ORYSI	LOC_Os01g07150.1	1e-16	1	3375593	3376205	cDNA expressed protein	Bradi2g04050	4e-12	2V	2858969	2859529
Ta.19040.1.S1_at										Bradi3g53010	2e-06	3V	53785057	53785794
Ta.19046.1.S1_at
Ta.19062.1.S1_at
Ta.19085.1.S1_at	UniRef90_A2Z9N4	2e-34	Putative uncharacterized protein n=2 Tax=Oryza sativa RepID=A2Z9N4_ORYSI	LOC_Os04g57200.2	1e-18	4	33895495	33896819	cDNA heavy metal transport/detoxification protein, putative, expressed	Bradi5g25440	5e-43	5V	26767940	26769519
Ta.19094.1.S1_at	UniRef90_A2ZI77	1e-103	Putative uncharacterized protein n=2 Tax=Oryza sativa RepID=A2ZI77_ORYSI	LOC_Os11g05540.1	1e-121	11	2496336	2501137	cDNA rhoGAP domain containing protein, expressed	Bradi4g42230	1e-123	4V	46300975	46305199
Ta.19139.1.A1_at	UniRef90_A2Z3X8	2e-22	Putative uncharacterized protein n=2 Tax=Oryza sativa RepID=A2Z3X8_ORYSI	LOC_Os08g44050.4	1e-09	8	27736989	27730405	cDNA ZOS8-12 - C2H2 zinc finger protein, expressed	Bradi4g37540	6e-28	4V	42611674	42616341
Ta.19151.1.S1_at
Ta.19158.1.A1_at	UniRef90_Q6K7G5	1e-55	Putative subtilisin-like proteinase (Putative uncharacterized protein) (Os02g0779200 protein) n=1 Tax=Oryza sativa Japonica Group RepID=Q6K7G5_ORYSJ	LOC_Os05g36010.1	1e-10	5	21265736	21262940	cDNA OsSub47 - Putative Subtilisin homologue, expressed	Bradi3g57130	4e-74	3V	56788071	56790545
Ta.19198.1.S1_at	UniRef90_Q0JD53	6e-38	Os04g0430700 protein n=3 Tax=Oryza sativa RepID=Q0JD53_ORYSJ	LOC_Os04g35140.1	1e-43	4	21186917	21190162	cDNA OsSub41 - Putative Subtilisin homologue, expressed	Bradi5g10210	7e-45	5V	13473011	13475768
Ta.19211.1.A1_at	UniRef90_Q10A91	2e-24	Expressed protein (Os03g0861100 protein) n=3 Tax=Oryza sativa RepID=Q10A91_ORYSJ	LOC_Os03g64320.1	1e-12	3	36340672	36351479	cDNA expressed protein	Bradi1g00560	5e-28	1V	445389	452675
Ta.19221.1.S1_at
Ta.19248.1.S1_at	UniRef90_Q84XU9	2e-63	Cold acclimation protein COR413-TM1 n=2 Tax=Triticeae RepID=Q84XU9_WHEAT	LOC_Os05g49170.1	6e-71	5	28153400	28151163	cDNA cold acclimation protein WCOR413, putative, expressed	Bradi2g16300	6e-35	2V	14373032	14375120
Ta.1928.1.S1_a_at
Ta.1928.1.S1_at
Ta.19294.1.A1_at	UniRef90_Q7XI34	3e-50	Putative UDP-glucosyltransferase (Os07g0241800 protein) n=1 Tax=Oryza sativa Japonica Group RepID=Q7XI34_ORYSJ	LOC_Os07g13810.1	1e-55	7	7910930	7912780	cDNA cytokinin-N-glucosyltransferase 1, putative, expressed	Bradi1g53520	5e-57	1V	51844726	51846387
Ta.19303.1.S1_at
Ta.19321.1.S1_at	UniRef90_A2ZZB2	3e-74	Putative uncharacterized protein n=1 Tax=Oryza sativa Japonica Group RepID=A2ZZB2_ORYSJ	LOC_Os03g60400.1	1e-153	3	34342285	34340045	cDNA 40S ribosomal protein S23, putative, expressed	Bradi2g54210	9e-75	2V	53147858	53149516
Ta.1934.1.S1_at
Ta.19357.1.S1_at	UniRef90_Q2R6G9	1e-95	O-methyltransferase family protein, expressed (Os11g0306400 protein) n=3 Tax=Oryza sativa RepID=Q2R6G9_ORYSJ	LOC_Os11g20160.1	1e-31	11	11646204	11644431	cDNA O-methyltransferase, putative, expressed	Bradi5g23720	3e-70	5V	25567742	25569279
Ta.19362.1.S1_at	UniRef90_Q10QT2	2e-09	Glycogenin glucosyltransferase, putative, expressed n=3 Tax=Oryza sativa RepID=Q10QT2_ORYSJ	LOC_Os03g08600.2	5e-11	3	4427838	4433166	cDNA glycosyl transferase, putative, expressed	Bradi1g72350	4e-12	1V	70065341	70070646
Ta.19375.1.S1_a_at	UniRef90_Q9LWR0	3e-87	Probable aquaporin TIP4-2 n=3 Tax=Oryza sativa RepID=TIP42_ORYSJ	LOC_Os01g13130.1	3e-73	1	7301368	7302788	cDNA aquaporin protein, putative, expressed	Bradi2g07830	1e-120	2V	6175338	6177150
Ta.19433.1.A1_at	UniRef90_Q6YXT2	5e-56	Calmodulin-binding protein family-like (Putative uncharacterized protein) (Os08g0115200 protein) n=1 Tax=Oryza sativa Japonica Group RepID=Q6YXT2_ORYSJ	LOC_Os08g02250.1	1e-36	8	796590	794186	cDNA IQ calmodulin-binding motif domain containing protein, expressed	Bradi3g13710	1e-50	3V	12188563	12190684
Ta.19443.1.S1_at	UniRef90_Q5FBD0	1e-134	Isoamylase n=1 Tax=Hordeum vulgare RepID=Q5FBD0_HORVU	LOC_Os09g29404.3	0	9	17867668	17850429	cDNA glycogen operon protein glgX, putative, expressed	Bradi4g32710	1e-134	4V	38371543	38384308
Ta.19460.1.S1_at
Ta.19469.1.A1_a_at	UniRef90_UPI0000EB226A	3e-09	UPI0000EB226A related cluster n=1 Tax=Canis lupus familiaris RepID=UPI0000EB226A	LOC_Os10g31540.1	7e-08	10	16448431	16447533	cDNA glycine-rich cell wall structural protein 2 precursor, putative, expressed	Bradi1g15930	1e-07	1V	12886589	12887995
Ta.19502.1.S1_at	UniRef90_A2Z2A3	5e-20	Putative uncharacterized protein n=2 Tax=Oryza sativa RepID=A2Z2A3_ORYSI	LOC_Os09g29760.1	1e-21	9	18090034	18091233	cDNA expressed protein	Bradi4g32880	6e-25	4V	38699635	38700947
Ta.1951.1.S1_at	UniRef90_A3BVS9	0	Putative uncharacterized protein n=1 Tax=Oryza sativa Japonica Group RepID=A3BVS9_ORYSJ	LOC_Os08g44810.1	0	8	28138328	28143556	cDNA lactate/malate dehydrogenase, putative, expressed	Bradi3g12460	0	3V	11155545	11160600
Ta.19525.1.S1_at	UniRef90_A2XNS5	2e-13	Putative uncharacterized protein n=2 Tax=Oryza sativa RepID=A2XNS5_ORYSI	LOC_Os03g62010.1	4e-15	3	35133065	35134086	cDNA harpin-induced protein 1 domain containing protein, expressed	Bradi1g02560	1e-14	1V	1725935	1726897
Ta.1953.3.S1_at	UniRef90_Q6F4N5	1e-76	Radc1 (Os03g0186900 protein) (Eukaryotic aspartyl protease family protein, expressed) n=2 Tax=Oryza sativa RepID=Q6F4N5_ORYSJ	LOC_Os03g08790.1	4e-78	3	4540353	4542109	cDNA aspartic proteinase nepenthesin precursor, putative, expressed	Bradi1g72110	3e-80	1V	69929619	69931237
Ta.19536.1.S1_at										Bradi1g43320	1e-05	1V	41018032	41023642
Ta.19541.1.S1_at
Ta.19556.1.S1_at
Ta.19562.1.S1_at	UniRef90_Q53RB5	1e-17	HAD-superfamily hydrolase, subfamily IA, variant 3, putative (Putative uncharacterized protein) (Os03g0701200 protein) (Phosphatase, putative, expressed) n=2 Ta	LOC_Os03g49440.2	1e-37	3	28136151	28139386	cDNA phosphatase, putative, expressed	Bradi1g11620	7e-30	1V	8631324	8634317
Ta.19567.1.S1_at
Ta.19607.1.S1_at	UniRef90_Q9LI04	8e-07	Selenium-binding protein-like (Os06g0111200 protein) n=3 Tax=Oryza sativa RepID=Q9LI04_ORYSJ							Bradi1g50260	9e-14	1V	48894707	48896903
Ta.19615.1.S1_at
Ta.19621.1.S1_at	UniRef90_Q0JIK2	1e-06	Os01g0795600 protein (Fragment) n=3 Tax=Oryza sativa RepID=Q0JIK2_ORYSJ	LOC_Os01g58335.1	3e-09	1	33707736	33708214	cDNA expressed protein
Ta.19628.1.S1_at
Ta.19646.1.S1_at	UniRef90_Q2R2F0	8e-06	AT hook motif family protein, expressed (Os11g0568300 protein) n=1 Tax=Oryza sativa Japonica Group RepID=Q2R2F0_ORYSJ							Bradi4g16180	3e-08	4V	16888803	16892743
Ta.19649.1.A1_at	UniRef90_Q10NR6	6e-52	Expressed protein (Os03g0261800 protein) n=3 Tax=Oryza sativa RepID=Q10NR6_ORYSJ	LOC_Os03g15530.1	1e-46	3	8532009	8529848	cDNA expressed protein	Bradi1g67440	2e-59	1V	66112409	66113908
Ta.1968.1.S1_at	UniRef90_Q6ATC1	8e-48	Non-specific lipid-transfer protein n=2 Tax=Oryza sativa RepID=Q6ATC1_ORYSJ	LOC_Os05g06780.1	4e-93	5	3540949	3539540	cDNA LTPL104 - Protease inhibitor/seed storage/LTP family protein precursor, expressed	Bradi2g30490	3e-53	2V	30152224	30153078
Ta.1969.1.S1_a_at	UniRef90_P13194	3e-73	Photosystem I reaction center subunit IV, chloroplastic n=1 Tax=Hordeum vulgare RepID=PSAE_HORVU	LOC_Os07g25430.1	2e-74	7	14532311	14533393	cDNA photosystem I reaction center subunit IV A, chloroplast precursor, putative, expressed	Bradi1g29000	5e-60	1V	24421597	24422654
Ta.1977.2.A1_at
Ta.1988.3.S1_at	UniRef90_P46285	7e-67	Sedoheptulose-1,7-bisphosphatase, chloroplastic n=6 Tax=BEP clade RepID=S17P_WHEAT	LOC_Os04g16680.1	1e-116	4	9073163	9070414	cDNA fructose-1,6-bisphosphatase, putative, expressed	Bradi2g55150	7e-68	2V	53845428	53848710
Ta.19906.1.A1_at	UniRef90_A2Z067	8e-27	Putative uncharacterized protein n=2 Tax=Oryza sativa RepID=A2Z067_ORYSI	LOC_Os09g17850.1	3e-28	9	10921337	10925993	cDNA acetyltransferase type B catalytic subunit, putative, expressed	Bradi4g28490	1e-33	4V	33903465	33908174
Ta.19909.1.A1_at	UniRef90_Q0P4U2	6e-05	Per1 protein (Fragment) n=1 Tax=Xenopus (Silurana) tropicalis RepID=Q0P4U2_XENTR	LOC_Os05g40250.1	6e-05	5	23577621	23579154	cDNA hypothetical protein
Ta.1997.1.S1_at	UniRef90_A7P222	0	Chromosome chr19 scaffold_4, whole genome shotgun sequence n=15 Tax=Magnoliophyta RepID=A7P222_VITVI	LOC_Os03g11440.1	0	3	5895033	5898530	cDNA protein transport protein Sec61 subunit alpha, putative, expressed	Bradi1g70160	0	1V	68568824	68572538
Ta.19983.1.S1_at	UniRef90_A2YD35	0	Putative uncharacterized protein n=2 Tax=Oryza sativa RepID=A2YD35_ORYSI	LOC_Os06g29380.1	1e-159	6	16798778	16792636	cDNA phospholipid-transporting ATPase, putative, expressed	Bradi1g42310	0	1V	39310559	39316915
Ta.19986.1.S1_at
Ta.2001.1.S1_at	UniRef90_Q6Z9P5	1e-133	Putative catechol O-methyltransferase (Os08g0290700 protein) n=4 Tax=Oryza sativa RepID=Q6Z9P5_ORYSJ	LOC_Os08g19420.1	1e-30	8	11606395	11607890	cDNA O-methyltransferase, putative, expressed	Bradi3g37550	1e-134	3V	40051688	40053079
Ta.20011.1.S1_at	UniRef90_A3ACG3	1e-152	Putative uncharacterized protein n=4 Tax=Oryza sativa RepID=A3ACG3_ORYSJ	LOC_Os02g56180.1	0	2	34361610	34363856	cDNA dehydrogenase, putative, expressed	Bradi3g54670	1e-162	3V	55082425	55084626
Ta.20061.1.S1_at	UniRef90_Q0JDT2	7e-22	Os04g0379600 protein n=1 Tax=Oryza sativa Japonica Group RepID=Q0JDT2_ORYSJ	LOC_Os04g31030.1	1e-23	4	18375323	18379027	cDNA nitrate-induced NOI protein, expressed	Bradi5g07380	6e-28	5V	9875346	9878811
Ta.20101.1.S1_at	UniRef90_Q6ZGJ3	3e-41	Putative uncharacterized protein OJ1767_D02.23 (Os02g0769100 protein) (Putative uncharacterized protein OJ1079_F11.8) n=3 Tax=Oryza sativa RepID=Q6ZGJ3_ORYSJ	LOC_Os02g52990.1	1e-40	2	32412624	32413492	cDNA OsSAUR12 - Auxin-responsive SAUR gene family member, expressed	Bradi3g30660	6e-13	3V	32851936	32852992
Ta.20102.2.S1_at	UniRef90_Q6PLQ8	1e-172	Polyphenol oxidase (Fragment) n=1 Tax=Triticum aestivum RepID=Q6PLQ8_WHEAT	LOC_Os04g53300.1	1e-107	4	31563995	31567166	cDNA polyphenol oxidase, putative, expressed	Bradi5g22300	1e-120	5V	24716588	24718430
Ta.20147.1.S1_at	UniRef90_A2XR95	1e-26	Putative uncharacterized protein n=1 Tax=Oryza sativa Indica Group RepID=A2XR95_ORYSI							Bradi1g37340	7e-39	1V	33205867	33207244
Ta.20195.1.S1_at	UniRef90_A8ILB0	2e-28	Maleless n=1 Tax=Drosophila melanogaster RepID=A8ILB0_DROME	LOC_Os06g21230.1	1e-05	6	12272479	12273111	cDNA glycine rich protein family protein, putative, expressed	Bradi1g45760	9e-38	1V	44052622	44053767
Ta.20216.1.S1_at	UniRef90_Q6QM10	7e-14	Putative Bowman Birk trypsin inhibitor n=1 Tax=Aegilops tauschii RepID=Q6QM10_AEGTA	LOC_Os01g03680.1	1e-09	1	1514837	1515832	cDNA BBTI8 - Bowman-Birk type bran trypsin inhibitor precursor, expressed	Bradi2g01910	4e-17	2V	1302596	1303797
Ta.20230.1.S1_at	UniRef90_Q2R6H4	5e-08	O-methyltransferase family protein (Putative uncharacterized protein) n=2 Tax=Oryza sativa RepID=Q2R6H4_ORYSJ	LOC_Os11g19780.1	1e-08	11	11391385	11390060	cDNA O-methyltransferase ZRP4, putative	Bradi4g20120	2e-10	4V	23176282	23177554
Ta.20252.1.A1_at	UniRef90_Q5ZAG1	5e-17	Putative uncharacterized protein P0025A05.39-1 (Putative uncharacterized protein P0518F01.10-1) n=1 Tax=Oryza sativa Japonica Group RepID=Q5ZAG1_ORYSJ	LOC_Os01g41640.1	1e-26	1	23576193	23579511	cDNA expressed protein	Bradi2g42700	5e-19	2V	43185172	43188771
Ta.20262.2.S1_at
Ta.20366.1.S1_a_at	UniRef90_A2Y6S0	1e-94	Putative uncharacterized protein n=3 Tax=Oryza sativa RepID=A2Y6S0_ORYSI	LOC_Os05g45300.1	1e-101	5	26225793	26223128	cDNA enoyl-CoA hydratase/isomerase family protein, putative, expressed	Bradi2g19050	1e-106	2V	16784157	16786341
Ta.20385.1.S1_at	UniRef90_A2Y5J2	1e-09	Putative uncharacterized protein n=2 Tax=Oryza sativa RepID=A2Y5J2_ORYSI							Bradi2g22880	5e-19	2V	20374384	20374901
Ta.20402.1.S1_at	UniRef90_A3BCV9	2e-23	Putative uncharacterized protein n=1 Tax=Oryza sativa Japonica Group RepID=A3BCV9_ORYSJ	LOC_Os06g37080.1	4e-61	6	21892250	21897267	cDNA L-ascorbate oxidase precursor, putative, expressed	Bradi1g37620	3e-26	1V	33484288	33489053
Ta.20410.1.S1_a_at	UniRef90_Q5Z901	1e-172	Putative SF21C1 protein (Os06g0563000 protein) n=3 Tax=Oryza sativa RepID=Q5Z901_ORYSJ	LOC_Os06g36740.1	0	6	21640998	21636462	cDNA pollen-specific protein SF21, putative, expressed	Bradi1g37770	0	1V	33674624	33679179
Ta.20429.2.S1_at	UniRef90_Q40677	0	Fructose-bisphosphate aldolase, chloroplastic n=4 Tax=Oryza sativa RepID=ALFC_ORYSJ	LOC_Os11g07020.1	0	11	3487562	3484456	cDNA fructose-bisphospate aldolase isozyme, putative, expressed	Bradi4g24370	0	4V	29522564	29525355
Ta.20438.2.A1_at	UniRef90_Q9LRE5	1e-16	DNA polymerase delta small subunit n=2 Tax=Oryza sativa Japonica Group RepID=DPOD2_ORYSJ	LOC_Os03g03650.1	5e-18	3	1615439	1611321	cDNA POLD2 - Putative DNA polymerase delta complex subunit, expressed	Bradi1g76590	2e-18	1V	73114916	73118675
Ta.20440.1.S1_at	UniRef90_Q25AP6	0	H0811D08.1 protein n=5 Tax=Oryza sativa RepID=Q25AP6_ORYSA	LOC_Os04g55230.1	1e-122	4	32650055	32663367	cDNA tetratricopeptide repeat domain containing protein, putative, expressed	Bradi5g23890	0	5V	25670495	25682071
Ta.20443.1.A1_at	UniRef90_Q9C5Y4	1e-107	Structural maintenance of chromosomes protein 2-1 n=1 Tax=Arabidopsis thaliana RepID=SMC21_ARATH	LOC_Os01g67740.1	0	1	39373185	39364877	cDNA chromosome segregation protein, putative, expressed	Bradi2g57970	9e-86	2V	56008518	56017510
Ta.20455.1.S1_a_at	UniRef90_Q2R2L5	0	AMP-binding enzyme family protein, expressed (Os11g0558300 protein) n=3 Tax=Oryza sativa RepID=Q2R2L5_ORYSJ	LOC_Os11g35400.3	0	11	20277617	20282385	cDNA AMP-binding enzyme, putative, expressed	Bradi4g16280	0	4V	17039759	17044730
Ta.20456.1.S1_at	UniRef90_Q10A95	2e-75	Oxidoreductase, 2OG-Fe oxygenase family protein, expressed n=3 Tax=Oryza sativa RepID=Q10A95_ORYSJ	LOC_Os03g48430.1	1e-27	3	27575265	27573962	cDNA 1-aminocyclopropane-1-carboxylate oxidase homolog 4, putative, expressed	Bradi5g07760	2e-99	5V	10242379	10243568
Ta.20469.1.S1_at	UniRef90_Q2R859	1e-142	Expressed protein (Os11g0242100 protein) n=1 Tax=Oryza sativa Japonica Group RepID=Q2R859_ORYSJ	LOC_Os11g13810.1	0	11	7591019	7602615	cDNA non-lysosomal glucosylceramidase, putative, expressed	Bradi4g21280	1e-152	4V	24648150	24658584
Ta.20481.1.A1_at	UniRef90_A2ZLS4	1e-29	Putative diaminopimelate epimerase, chloroplastic n=2 Tax=Oryza sativa RepID=DAPF_ORYSI	LOC_Os12g37960.1	1e-61	12	23284584	23290213	cDNA diaminopimelate epimerase, chloroplast precursor, putative, expressed	Bradi4g04040	1e-32	4V	3265161	3271810
Ta.205.1.S1_at	UniRef90_Q9ZTZ1	0	Putative uncharacterized protein n=1 Tax=Triticum aestivum RepID=Q9ZTZ1_WHEAT	LOC_Os07g38580.1	0	7	23168761	23172699	cDNA zinc finger family protein, putative, expressed	Bradi1g23930	0	1V	19232171	19236656
Ta.20516.1.S1_at	UniRef90_A0MMC8	7e-84	Polygalacturonase inhibiting protein-like n=1 Tax=Hordeum vulgare RepID=A0MMC8_HORVU	LOC_Os05g01380.1	1e-13	5	230784	231999	cDNA polygalacturonase inhibitor precursor, putative, expressed	Bradi2g35490	9e-89	2V	35817908	35819027
Ta.20519.1.S1_at	UniRef90_A6N0R3	2e-37	Cortical cell-delineating protein n=3 Tax=Oryza sativa RepID=A6N0R3_ORYSI	LOC_Os03g01300.1	1e-44	3	207330	210839	cDNA LTPL114 - Protease inhibitor/seed storage/LTP family protein precursor, expressed	Bradi1g78260	1e-36	1V	74311166	74311908
Ta.20540.2.S1_a_at	UniRef90_Q84M59	1e-167	Putative uncharacterized protein OSJNBa0059E14.9 (Putative uncharacterized protein) (Os03g0807700 protein) (Expressed protein) n=1 Tax=Oryza sativa Japonica Gro	LOC_Os03g59300.2	0	3	33758330	33760672	cDNA expressed protein	Bradi1g04670	1e-166	1V	3121842	3123710
Ta.20540.3.S1_at	UniRef90_Q84M59	9e-59	Putative uncharacterized protein OSJNBa0059E14.9 (Putative uncharacterized protein) (Os03g0807700 protein) (Expressed protein) n=1 Tax=Oryza sativa Japonica Gro	LOC_Os03g59300.2	5e-79	3	33758330	33760672	cDNA expressed protein	Bradi1g04670	2e-60	1V	3121842	3123710
Ta.20568.1.S1_at	UniRef90_Q6EY62	1e-177	Sucrose-phosphate synthase 9 n=2 Tax=BEP clade RepID=Q6EY62_WHEAT	LOC_Os02g09170.3	0	2	4708490	4716877	cDNA sucrose-phosphate synthase, putative, expressed	Bradi3g06220	1e-172	3V	4487009	4496254
Ta.20570.1.A1_at	UniRef90_O81607	2e-21	1-aminocyclopropane-1-carboxylate oxidase (Fragment) n=1 Tax=Sorghum bicolor RepID=O81607_SORBI	LOC_Os02g53180.3	1e-32	2	32552766	32556836	cDNA 1-aminocyclopropane-1-carboxylate oxidase protein, putative, expressed	Bradi3g57620	2e-21	3V	57328692	57331200
Ta.20582.3.S1_a_at	UniRef90_P31674	6e-66	40S ribosomal protein S15 n=6 Tax=Oryza sativa RepID=RS15_ORYSJ	LOC_Os07g08660.1	1e-117	7	4461631	4459537	cDNA 40S ribosomal protein S15, putative, expressed	Bradi1g05340	5e-71	1V	3629774	3632396
Ta.20591.1.S1_a_at	UniRef90_A2XL83	1e-47	Putative uncharacterized protein n=2 Tax=Oryza sativa RepID=A2XL83_ORYSI	LOC_Os09g00999.1	0	9	9802	12386	cDNA conserved hypothetical protein	Bradi1g11240	8e-52	1V	8294194	8295596
Ta.20696.1.S1_at	UniRef90_A2XM22	3e-92	Putative uncharacterized protein n=1 Tax=Oryza sativa Indica Group RepID=A2XM22_ORYSI	LOC_Os03g54050.2	5e-57	3	30982784	30984826	cDNA anther-specific proline-rich protein APG precursor, putative, expressed	Bradi1g08410	2e-91	1V	5940924	5941709
Ta.20697.1.S1_at	UniRef90_A2XRM9	2e-08	Putative uncharacterized protein n=1 Tax=Oryza sativa Indica Group RepID=A2XRM9_ORYSI							Bradi5g01900	1e-13	5V	1915088	1918411
Ta.20731.1.S1_a_at	UniRef90_Q0DHL5	7e-87	Putative laccase-11 n=1 Tax=Oryza sativa Japonica Group RepID=LAC11_ORYSJ	LOC_Os05g38390.1	1e-150	5	22440602	22438796	cDNA laccase precursor protein, putative	Bradi2g23370	7e-88	2V	20953793	20956245
Ta.20757.1.S1_at	UniRef90_A2YN12	3e-46	Putative uncharacterized protein n=2 Tax=Oryza sativa RepID=A2YN12_ORYSI	LOC_Os07g39270.2	1e-123	7	23508300	23505859	cDNA polyprenyl synthetase, putative, expressed	Bradi1g23510	9e-50	1V	18892711	18894253
Ta.20769.1.S1_at	UniRef90_Q70EV9	0	Cytochrome P450 n=2 Tax=Triticum aestivum RepID=Q70EV9_WHEAT	LOC_Os05g41440.1	0	5	24208496	24212593	cDNA cytochrome P450, putative, expressed	Bradi2g21300	0	2V	18684994	18689763
Ta.20776.1.S1_at	UniRef90_B0YQW4	1e-109	Phytoene synthase E1 n=6 Tax=Triticeae RepID=B0YQW4_9POAL	LOC_Os06g51290.3	1e-90	6	31054928	31050973	cDNA phytoene synthase, chloroplast precursor, putative, expressed	Bradi1g29590	1e-108	1V	25145479	25148794
Ta.20847.1.S1_at	UniRef90_Q6I681	2e-44	Cytochrome b561 n=1 Tax=Zea mays RepID=Q6I681_MAIZE	LOC_Os02g42890.1	1e-49	2	25794165	25791426	cDNA cytochrome b561, putative, expressed	Bradi3g50010	2e-47	3V	51211334	51214355
Ta.20928.1.S1_at	UniRef90_P12940	8e-50	Bowman-Birk type trypsin inhibitor n=1 Tax=Hordeum vulgare RepID=IBB_HORVU	LOC_Os01g03320.1	1e-08	1	1341277	1340319	cDNA BBTI2 - Bowman-Birk type bran trypsin inhibitor precursor, expressed	Bradi2g01910	2e-35	2V	1302596	1303797
Ta.20930.1.S1_at	UniRef90_A9UID9	2e-30	Amylase inhibitor-like protein n=2 Tax=Triticum aestivum RepID=A9UID9_WHEAT	LOC_Os02g41904.1	1e-41	2	25184615	25185352	cDNA DEF7 - Defensin and Defensin-like DEFL family	Bradi3g49380	3e-32	3V	50741854	50742585
Ta.20938.1.A1_a_at	UniRef90_A2WJZ7	5e-46	Putative uncharacterized protein n=2 Tax=Oryza sativa RepID=A2WJZ7_ORYSI	LOC_Os01g02870.1	1e-47	1	1009259	1011410	cDNA auxin-induced protein 5NG4, putative, expressed	Bradi2g01340	7e-49	2V	832266	834094
Ta.20938.1.A1_at	UniRef90_A2WJZ7	3e-06	Putative uncharacterized protein n=2 Tax=Oryza sativa RepID=A2WJZ7_ORYSI	LOC_Os01g02870.1	1e-19	1	1009259	1011410	cDNA auxin-induced protein 5NG4, putative, expressed	Bradi2g01340	4e-08	2V	832266	834094
Ta.20960.1.S1_at	UniRef90_A2Z279	1e-41	Putative uncharacterized protein n=2 Tax=Oryza sativa RepID=A2Z279_ORYSI	LOC_Os09g29390.1	1e-15	9	17842406	17843735	cDNA plastocyanin-like domain containing protein, putative, expressed	Bradi4g32680	2e-60	4V	38339876	38344987
Ta.20960.2.S1_at	UniRef90_O82576	3e-08	Blue copper protein (Fragment) n=1 Tax=Zea mays RepID=O82576_MAIZE	LOC_Os09g29390.1	2e-12	9	17842406	17843735	cDNA plastocyanin-like domain containing protein, putative, expressed	Bradi4g32680	2e-14	4V	38339876	38344987
Ta.20974.1.S1_at	UniRef90_Q9FTG9	3e-13	Taxadienol acetyl transferase-like (Putative uncharacterized protein) (Os01g0615300 protein) n=1 Tax=Oryza sativa Japonica Group RepID=Q9FTG9_ORYSJ	LOC_Os01g42880.1	1e-18	1	24399661	24396464	cDNA transferase family protein, putative, expressed	Bradi2g43520	5e-16	2V	43979726	43982391
Ta.21019.1.A1_at	UniRef90_Q5Z4G3	2e-57	Putative uncharacterized protein OSJNBa0076I16.27 (Os06g0724000 protein) (Putative uncharacterized protein P0535F09.31) n=3 Tax=Oryza sativa RepID=Q5Z4G3_ORYSJ	LOC_Os06g50830.1	1e-36	6	30757414	30753646	cDNA bZIP transcription factor domain containing protein, expressed	Bradi1g29920	2e-52	1V	25408086	25411112
Ta.21020.1.S1_at	UniRef90_Q7EYC8	1e-100	Putative 2-oxoglutarate-dependent dioxygenase n=1 Tax=Oryza sativa Japonica Group RepID=Q7EYC8_ORYSJ	LOC_Os08g32160.1	4e-57	8	19949678	19947839	cDNA oxidoreductase, 2OG-FeII oxygenase domain containing protein, putative, expressed	Bradi3g35940	1e-124	3V	38160555	38161985
Ta.21025.1.S1_at
Ta.21028.1.S1_at	UniRef90_A2XN54	1e-25	Putative uncharacterized protein n=3 Tax=Oryza sativa RepID=A2XN54_ORYSI	LOC_Os03g59210.1	1e-20	3	33709916	33710280	cDNA hypothetical protein	Bradi1g04750	7e-28	1V	3170544	3170901
Ta.21059.1.S1_at	UniRef90_A3BZ06	6e-23	Putative uncharacterized protein n=1 Tax=Oryza sativa Japonica Group RepID=A3BZ06_ORYSJ	LOC_Os09g25770.2	1e-12	9	15449011	15446548	cDNA auxin-induced protein 5NG4, putative, expressed	Bradi4g30720	7e-25	4V	36469265	36471315
Ta.21089.1.S1_at	UniRef90_A7WK66	0	Gamma-tocopherol methyl transferase n=2 Tax=Triticum aestivum RepID=A7WK66_WHEAT	LOC_Os02g47310.1	0	2	28888092	28891679	cDNA Cyclopropane-fatty-acyl-phospholipid synthase, putative, expressed	Bradi3g52560	1e-172	3V	53461751	53465087
Ta.21092.1.S1_at	UniRef90_A7DVT6	0	Alkaline invertase n=2 Tax=BEP clade RepID=A7DVT6_WHEAT	LOC_Os11g07440.3	0	11	3739523	3735532	cDNA plant neutral invertase domain containing protein, expressed	Bradi4g24470	0	4V	29620389	29624843
Ta.211.1.S1_at	UniRef90_Q9ZRC1	0	O-methyltransferase n=1 Tax=Triticum aestivum RepID=Q9ZRC1_WHEAT	LOC_Os06g16950.1	1e-14	6	9823910	9821442	cDNA hypothetical protein	Bradi2g19850	1e-113	2V	17480436	17481756
Ta.21105.1.S1_at	UniRef90_A2WN37	7e-12	Putative uncharacterized protein n=2 Tax=Oryza sativa RepID=A2WN37_ORYSI							Bradi3g11170	1e-28	3V	9584870	9586037
Ta.21116.2.A1_a_at	UniRef90_Q9LIW7	2e-46	Similar to an Arabidopsis thialiana chromosome BAC genomic sequence n=3 Tax=Oryza sativa RepID=Q9LIW7_ORYSA	LOC_Os05g02820.1	1e-12	5	1017596	1013970	cDNA protein transport protein-related, putative, expressed	Bradi2g37720	1e-55	2V	38091636	38097275
Ta.21166.1.S1_at	UniRef90_Q01HY3	1e-110	OSIGBa0138H21-OSIGBa0138E01.13 protein n=2 Tax=Oryza sativa RepID=Q01HY3_ORYSA	LOC_Os04g54800.1	0	4	32400615	32397017	cDNA shikimate kinase, putative, expressed	Bradi5g23460	1e-122	5V	25386175	25390168
Ta.21170.1.A1_at	UniRef90_Q01K09	2e-95	OSIGBa0126B18.9 protein n=3 Tax=Oryza sativa RepID=Q01K09_ORYSA	LOC_Os04g52479.3	2e-92	4	31018415	31029631	cDNA peptidase, trypsin-like serine and cysteine proteases, putative, expressed	Bradi5g21750	1e-115	5V	24293889	24297535
Ta.21217.1.S1_at	UniRef90_A2X0F6	2e-35	Putative uncharacterized protein n=3 Tax=Oryza sativa RepID=A2X0F6_ORYSI	LOC_Os02g03570.1	4e-56	2	1450163	1450996	cDNA hsp20/alpha crystallin family protein, putative, expressed	Bradi3g02710	2e-32	3V	1664346	1665120
Ta.21250.1.S1_at	UniRef90_Q1G190	1e-126	MADS-box transcription factor TaAGL18 (MIKC-type MADS-box transcription factor WM18) n=3 Tax=Triticeae RepID=Q1G190_WHEAT	LOC_Os10g39130.2	1e-43	10	20791431	20802276	cDNA OsMADS56 - MADS-box family gene with MIKCc type-box, expressed	Bradi3g32090	1e-43	3V	34310420	34320352
Ta.21262.1.A1_at	UniRef90_Q6KE42	3e-32	Xylanase inhibitor (Fragment) n=3 Tax=commelinids RepID=Q6KE42_SECCE	LOC_Os01g71090.1	1e-09	1	41142421	41140631	cDNA xylanase inhibitor, putative, expressed	Bradi2g60210	3e-25	2V	57579615	57581079
Ta.2127.1.S1_at	UniRef90_Q5JK84	0	DEAD-box ATP-dependent RNA helicase 15 n=6 Tax=Oryza sativa RepID=RH15_ORYSJ	LOC_Os01g36920.1	0	1	20569908	20575176	cDNA DEAD-box ATP-dependent RNA helicase, putative, expressed	Bradi2g40810	0	2V	41114059	41118703
Ta.21271.1.S1_at	UniRef90_Q84V55	1e-121	Secretory acid phosphatase n=3 Tax=Oryza sativa RepID=Q84V55_ORYSA	LOC_Os12g44020.2	1e-176	12	27273546	27270280	cDNA Ser/Thr protein phosphatase family protein, putative, expressed	Bradi4g00580	1e-121	4V	268704	271458
Ta.21295.1.A1_at	UniRef90_Q6I5X7	6e-12	Putative uncharacterized protein OJ1562_H01.8 (Os05g0390100 protein) n=1 Tax=Oryza sativa Japonica Group RepID=Q6I5X7_ORYSJ	LOC_Os05g32390.2	1e-19	5	18829465	18838346	cDNA FZL, putative, expressed	Bradi2g26650	4e-15	2V	25386868	25394874
Ta.21297.1.S1_at	UniRef90_Q7M1K2	1e-47	Beta-glucanase n=1 Tax=Hordeum vulgare RepID=Q7M1K2_HORVU	LOC_Os01g71380.1	1e-23	1	41364117	41365527	cDNA glycosyl hydrolases family 17, putative, expressed	Bradi2g60490	2e-38	2V	57837935
Ta.21311.1.S1_at	UniRef90_Q84M79	1e-14	Putative uncharacterized protein OSJNBa0059G06.14 (Os03g0857600 protein) (Expressed protein) n=2 Tax=Oryza sativa RepID=Q84M79_ORYSJ	LOC_Os03g64050.1	1e-15	3	36182185	36183582	cDNA receptor protein kinase, putative, expressed	Bradi1g00920	3e-19	1V	643677	644861
Ta.21340.1.S1_a_at	UniRef90_Q6ZKP5	5e-10	Putative uncharacterized protein OJ1118_A03.8 (Putative uncharacterized protein) n=1 Tax=Oryza sativa Japonica Group RepID=Q6ZKP5_ORYSJ							Bradi3g35240	3e-10	3V	37550811	37551904
Ta.21350.2.S1_at	UniRef90_Q6QAX7	3e-47	Putative uncharacterized protein wrsi5-1 n=1 Tax=Triticum aestivum RepID=Q6QAX7_WHEAT							Bradi2g24810	2e-26	2V	22621477	22621892
Ta.21362.1.A1_at	UniRef90_Q6Z5K4	1e-105	Putative ribulose-1,5-bisphosphate carboxylase/oxygenase small subunit N-methyltransferase (Os02g0725200 protein) n=1 Tax=Oryza sativa Japonica Group RepID=Q6Z5	LOC_Os02g49326.1	1e-158	2	30138391	30142823	cDNA SET domain-containing protein, putative, expressed	Bradi3g56450	1e-115	3V	56324295	56329668
Ta.21368.1.S1_at	UniRef90_Q68V15	9e-45	Armadillo-like n=1 Tax=Poa pratensis RepID=Q68V15_POAPR	LOC_Os02g58460.1	1e-68	2	35745423	35741361	cDNA beta-catenin-like protein 1, putative, expressed	Bradi3g60670	2e-45	3V	59554223	59559189
Ta.21392.1.A1_at
Ta.21397.1.S1_at	UniRef90_Q2R092	1e-85	Tropinone reductase, putative (Putative uncharacterized protein) (Os11g0654400 protein) n=3 Tax=Oryza sativa RepID=Q2R092_ORYSJ	LOC_Os11g43360.1	1e-21	11	25698674	25697383	cDNA tropinone reductase 2, putative	Bradi4g11400	3e-98	4V	11135558	11137934
Ta.21418.3.S1_a_at	UniRef90_Q9FYQ0	1e-99	ESTs AU075439(E60711) (Os01g0157900 protein) (Putative uncharacterized protein P0011G08.43) n=1 Tax=Oryza sativa Japonica Group RepID=Q9FYQ0_ORYSJ	LOC_Os01g06460.1	1e-165	1	3043483	3046221	cDNA uncharacterized Cys-rich domain containing protein, putative, expressed	Bradi2g00310	1e-108	2V	44210	46730
Ta.21428.1.S1_at	UniRef90_A2YXQ6	1e-174	Putative uncharacterized protein n=1 Tax=Oryza sativa Indica Group RepID=A2YXQ6_ORYSI	LOC_Os08g43190.2	0	8	27313224	27315781	cDNA dehydrogenase, putative, expressed	Bradi3g42030	1e-178	3V	43803987	43807155
Ta.21501.1.S1_at
Ta.21533.1.A1_at
Ta.2157.2.A1_a_at	UniRef90_Q7Y1C8	2e-49	Putative kinesin heavy chain, 5'-partial (Fragment) n=1 Tax=Oryza sativa Japonica Group RepID=Q7Y1C8_ORYSJ	LOC_Os03g64415.1	1e-49	3	36398273	36395606	cDNA kinesin motor domain containing protein, putative	Bradi1g59490	2e-51	1V	58528657	58533486
Ta.2157.2.A1_at	UniRef90_Q7Y1C8	9e-24	Putative kinesin heavy chain, 5'-partial (Fragment) n=1 Tax=Oryza sativa Japonica Group RepID=Q7Y1C8_ORYSJ	LOC_Os07g01490.2	1e-13	7	308744	305009	cDNA kinesin motor domain containing protein, putative, expressed	Bradi1g59490	9e-26	1V	58528657	58533486
Ta.21586.1.S1_at
Ta.21660.1.S1_at
Ta.21717.1.A1_at										Bradi4g01430	4e-17	4V	920044	925725
Ta.21753.1.S1_at
Ta.21755.1.S1_at
Ta.21772.1.A1_at	UniRef90_Q0JFI2	3e-40	Os04g0101400 protein n=4 Tax=Oryza sativa RepID=Q0JFI2_ORYSJ	LOC_Os04g01140.1	3e-53	4	100643	98618	cDNA cytochrome P450 93A2, putative, expressed	Bradi5g02460	2e-43	5V	2617004	2619154
Ta.21777.1.S1_a_at	UniRef90_Q43522	8e-68	Tfm5 protein n=1 Tax=Solanum lycopersicum RepID=Q43522_SOLLC	LOC_Os04g46820.1	1e-17	4	27558202	27558597	cDNA LTPL121 - Protease inhibitor/seed storage/LTP family protein precursor, putative	Bradi5g17930	4e-69	5V	21056071	21056977
Ta.21787.1.S1_at	UniRef90_Q8GSB5	3e-57	Nucleoid DNA-binding-like protein (Os07g0658600 protein) n=1 Tax=Oryza sativa Japonica Group RepID=Q8GSB5_ORYSJ	LOC_Os07g46480.1	1e-116	7	27745315	27747017	cDNA eukaryotic aspartyl protease domain containing protein, expressed	Bradi1g19070	7e-47	1V	15271736	15273454
Ta.21825.1.S1_at	UniRef90_A2YZK8	2e-26	Putative uncharacterized protein n=3 Tax=Oryza sativa RepID=A2YZK8_ORYSI	LOC_Os09g12780.1	5e-55	9	7333171	7334241	cDNA expressed protein	Bradi4g27630	3e-23	4V	32809948	32811328
Ta.21858.1.A1_at	UniRef90_Q7F2F5	3e-17	P0402A09.11 protein (P0455C04.5 protein) n=2 Tax=Oryza sativa Japonica Group RepID=Q7F2F5_ORYSJ	LOC_Os01g01150.1	3e-57	1	71775	78938	cDNA RNA recognition motif, putative, expressed	Bradi2g03700	8e-10	2V	2651182	2654935
Ta.21873.1.S1_at	UniRef90_Q71FH0	0	Cyclin D2 n=1 Tax=Triticum aestivum RepID=Q71FH0_WHEAT	LOC_Os06g11410.2	1e-13	6	6018598	6020862	cDNA cyclin, putative, expressed	Bradi3g58300	1e-158	3V	57872475	57874723
Ta.21889.1.S1_at				LOC_Os05g40250.1	5e-06	5	23577621	23579154	cDNA hypothetical protein
Ta.21926.1.S1_a_at	UniRef90_A2XB50	1e-110	Putative uncharacterized protein n=2 Tax=Oryza sativa RepID=A2XB50_ORYSI	LOC_Os02g57590.1	0	2	35265718	35268913	cDNA rRNA 2-O-methyltransferase fibrillarin 2, putative, expressed	Bradi1g32010	1e-113	1V	27401323	27404294
Ta.21967.1.S1_at
Ta.22012.1.S1_at				LOC_Os05g40250.1	3e-06	5	23577621	23579154	cDNA hypothetical protein
Ta.22042.1.S1_at
Ta.22050.1.S1_at
Ta.22098.1.A1_at	UniRef90_Q7X7H4	8e-41	OSJNBa0011L07.1 protein (Os04g0538800 protein) n=4 Tax=Oryza sativa RepID=Q7X7H4_ORYSJ	LOC_Os04g45580.1	3e-42	4	26782954	26776506	cDNA kinesin motor domain containing protein, expressed	Bradi5g17020	1e-44	5V	20240307	20245337
Ta.22101.1.A1_at	UniRef90_P04780	9e-29	Chlorophyll a-b binding protein 22L, chloroplastic n=13 Tax=Solanaceae RepID=CB22_PETSP	LOC_Os09g17740.1	4e-29	9	10844677	10846155	cDNA chlorophyll A-B binding protein, putative, expressed	Bradi4g07380	2e-30	4V	6263764	6264986
Ta.22153.1.S1_at	UniRef90_A2X8Z2	2e-43	Putative uncharacterized protein n=2 Tax=Oryza sativa RepID=A2X8Z2_ORYSI	LOC_Os02g48650.1	1e-100	2	29786994	29789550	cDNA acetyltransferase, GNAT family, putative, expressed	Bradi3g53450	6e-46	3V	54134028	54136931
Ta.22167.1.A1_at	UniRef90_Q6Z6K4	5e-10	Beta-galactosidase 4 n=3 Tax=Oryza sativa RepID=BGAL4_ORYSJ	LOC_Os02g12730.3	1e-27	2	6660984	6655774	cDNA beta-galactosidase precursor, putative, expressed	Bradi3g08180	6e-11	3V	6371217	6375766
Ta.22183.1.S1_at	UniRef90_Q5TKH9	1e-39	Putative BRCT domain-containing protein n=1 Tax=Oryza sativa Japonica Group RepID=Q5TKH9_ORYSJ							Bradi2g20260	5e-46	2V	17777776	17782917
Ta.22272.1.S1_at	UniRef90_Q75KL9	3e-10	Putative uncharacterized protein OJ1264_A04.8 (Os05g0142100 protein) n=3 Tax=Oryza sativa RepID=Q75KL9_ORYSJ
Ta.22283.1.S1_at
Ta.22284.1.S1_at
Ta.22306.1.S1_at
Ta.22346.1.S1_at	UniRef90_Q67W29	1e-154	Probable dihydrodipicolinate reductase 1, chloroplastic n=2 Tax=Oryza sativa RepID=DAPB1_ORYSJ	LOC_Os02g24020.1	0	2	13917195	13911365	cDNA dihydrodipicolinate reductase, putative, expressed	Bradi3g11590	1e-163	3V	10134725	10152950
Ta.22382.1.S1_at	UniRef90_Q1G160	2e-53	MADS-box transcription factor TaAGL22 n=1 Tax=Triticum aestivum RepID=Q1G160_WHEAT	LOC_Os01g69850.1	2e-25	1	40343286	40363541	cDNA OsMADS65 - MADS-box family gene with MIKC* type-box, expressed	Bradi2g59190	1e-27	2V	56939201	56959456
Ta.22390.1.S1_at	UniRef90_Q0D3H9	4e-17	Os07g0685900 protein n=3 Tax=Oryza sativa RepID=Q0D3H9_ORYSJ	LOC_Os07g48650.1	1e-18	7	29129281	29131881	cDNA OsSub54 - Putative Subtilisin homologue, expressed	Bradi4g11640	5e-19	4V	11534437	11536677
Ta.22402.1.S1_at	UniRef90_A0MAU4	1e-70	Non-specific lipid-transfer protein n=1 Tax=Triticum aestivum RepID=A0MAU4_WHEAT	LOC_Os03g58940.1	4e-72	3	33556572	33559643	cDNA LTPL83 - Protease inhibitor/seed storage/LTP family protein precursor, putative, expressed	Bradi1g04930	2e-69	1V	3268869	3271023
Ta.22443.1.S1_at	UniRef90_Q10F62	3e-50	Thiamine biosynthesis protein thiC, putative, expressed (Os03g0679700 protein) n=3 Tax=BEP clade RepID=Q10F62_ORYSJ	LOC_Os03g47610.8	1e-51	3	26945101	26952253	cDNA thiamine biosynthesis protein thiC, putative, expressed	Bradi1g12550	2e-55	1V	9454393	9460789
Ta.22444.1.S1_at
Ta.22449.1.S1_at	UniRef90_Q41409	1e-110	Glucose transporter n=4 Tax=Poaceae RepID=Q41409_9POAL	LOC_Os09g24924.1	0	9	14886050	14892287	cDNA transporter family protein, putative, expressed	Bradi4g30290	1e-117	4V	35994060	35998264
Ta.22488.1.S1_at
Ta.22502.1.S1_a_at	UniRef90_Q5Z676	5e-59	Probable calcium-binding protein CML29 n=2 Tax=Oryza sativa RepID=CML29_ORYSJ	LOC_Os06g47640.1	1e-119	6	28847024	28846259	cDNA OsCML29 - Calmodulin-related calcium sensor protein, expressed	Bradi1g33520	2e-54	1V	29097820	29098505
Ta.22508.1.A1_at				LOC_Os01g14590.1	1e-06	1	8176889	8174375	cDNA pathogen-related protein, putative, expressed
Ta.22513.1.S1_at	UniRef90_Q5ZDX8	1e-125	Heterogeneous nuclear ribonucleoprotein A2/B1-like (Os01g0614500 protein) n=1 Tax=Oryza sativa Japonica Group RepID=Q5ZDX8_ORYSJ	LOC_Os01g42820.3	2e-99	1	24371160	24367680	cDNA RNA recognition motif containing protein, putative, expressed	Bradi2g43460	1e-134	2V	43935718	43941219
Ta.22518.1.A1_at	UniRef90_A3CJ70	2e-13	Putative uncharacterized protein n=1 Tax=Oryza sativa Japonica Group RepID=A3CJ70_ORYSJ	LOC_Os12g41090.1	1e-14	12	25412669	25411138	cDNA CAMK_KIN1/SNF1/Nim1_like.38 - CAMK includes calcium/calmodulin depedent protein kinases, expressed	Bradi4g02560	1e-13	4V	1828787	1830288
Ta.22528.1.A1_at	UniRef90_A2WX32	1e-100	Putative uncharacterized protein n=2 Tax=Oryza sativa RepID=A2WX32_ORYSI	LOC_Os05g37730.1	9e-74	5	22020986	22018785	cDNA MYB family transcription factor, putative, expressed	Bradi2g23710	1e-89	2V	21405048	21406090
Ta.22551.1.S1_at	UniRef90_A3AP77	2e-31	Putative uncharacterized protein n=2 Tax=Oryza sativa RepID=A3AP77_ORYSJ	LOC_Os03g32150.1	2e-69	3	18390914	18389817	cDNA hypothetical protein	Bradi1g03460	6e-31	1V	2283962	2284570
Ta.22557.1.S1_at	UniRef90_Q67W29	1e-29	Probable dihydrodipicolinate reductase 1, chloroplastic n=2 Tax=Oryza sativa RepID=DAPB1_ORYSJ	LOC_Os02g24020.1	1e-26	2	13917195	13911365	cDNA dihydrodipicolinate reductase, putative, expressed	Bradi3g11590	1e-32	3V	10134725	10152950
Ta.22559.2.A1_at	UniRef90_A9PCK9	2e-17	Putative uncharacterized protein n=1 Tax=Populus trichocarpa RepID=A9PCK9_POPTR	LOC_Os09g32030.1	4e-18	9	19120831	19118866	cDNA expressed protein
Ta.22562.1.S1_at	UniRef90_A2YM81	2e-77	Putative uncharacterized protein n=3 Tax=Oryza sativa RepID=A2YM81_ORYSI	LOC_Os02g53200.2	1e-09	2	32564176	32561045	cDNA glucan endo-1,3-beta-glucosidase precursor, putative, expressed	Bradi1g25530	2e-84	1V	20757667	20762902
Ta.22582.1.S1_at
Ta.22596.1.S1_at
Ta.22618.1.S1_a_at	UniRef90_Q6Z8F5	7e-70	Secretory carrier-associated membrane protein 5 n=1 Tax=Oryza sativa Japonica Group RepID=SCAM5_ORYSJ	LOC_Os02g47010.1	1e-126	2	28690809	28694982	cDNA secretory carrier-associated membrane protein, putative, expressed	Bradi3g52390	2e-75	3V	53301110	53305344
Ta.22618.1.S1_at	UniRef90_Q6Z8F5	7e-70	Secretory carrier-associated membrane protein 5 n=1 Tax=Oryza sativa Japonica Group RepID=SCAM5_ORYSJ	LOC_Os02g47010.1	1e-126	2	28690809	28694982	cDNA secretory carrier-associated membrane protein, putative, expressed	Bradi3g52390	2e-75	3V	53301110	53305344
Ta.22648.1.S1_a_at	UniRef90_Q8L472	3e-68	PsbQ domain protein family, putative-like protein (Os07g0105600 protein) n=3 Tax=Oryza sativa RepID=Q8L472_ORYSJ	LOC_Os07g01480.2	3e-72	7	305009	306555	cDNA oxygen evolving enhancer protein 3 domain containing protein, expressed	Bradi1g59500	2e-90	1V	58532318	58534039
Ta.22656.2.S1_at	UniRef90_Q01HX2	1e-08	OSIGBa0138H21-OSIGBa0138E01.1 protein n=4 Tax=Oryza sativa RepID=Q01HX2_ORYSA	LOC_Os04g54630.1	1e-18	4	32296009	32296669	cDNA expressed protein	Bradi5g23430	9e-14	5V	25373348	25374643
Ta.22659.1.S1_at	UniRef90_A2X7V3	1e-157	Putative uncharacterized protein n=1 Tax=Oryza sativa Indica Group RepID=A2X7V3_ORYSI	LOC_Os02g43500.1	0	2	26246139	26242755	cDNA OR, putative, expressed	Bradi3g50330	1e-168	3V	51560324	51564046
Ta.22662.1.S1_at	UniRef90_Q0JCM6	7e-47	Os04g0461600 protein (Fragment) n=3 Tax=Oryza sativa RepID=Q0JCM6_ORYSJ	LOC_Os04g38790.1	1e-49	4	22875799	22874260	cDNA expressed protein	Bradi5g12460	1e-48	5V	15927914	15929190
Ta.22662.3.S1_a_at	UniRef90_Q0JCM6	7e-47	Os04g0461600 protein (Fragment) n=3 Tax=Oryza sativa RepID=Q0JCM6_ORYSJ	LOC_Os04g38790.1	1e-49	4	22875799	22874260	cDNA expressed protein	Bradi5g12460	1e-48	5V	15927914	15929190
Ta.22703.1.S1_at	UniRef90_Q851H6	6e-30	Putative uncharacterized protein OSJNBb0042N11.12 (Os03g0595300 protein) (Expressed protein) n=3 Tax=Oryza sativa RepID=Q851H6_ORYSJ	LOC_Os03g39830.1	1e-39	3	22150119	22148830	cDNA expressed protein	Bradi1g15170	2e-36	1V	12163915	12164836
Ta.22707.3.S1_at	UniRef90_Q6Z6S7	1e-42	Putative negative regulator of systemic acquired resistance (Os02g0312800 protein) n=1 Tax=Oryza sativa Japonica Group RepID=Q6Z6S7_ORYSJ	LOC_Os02g20870.2	4e-44	2	12348539	12339725	cDNA SNI1, putative, expressed	Bradi3g11450	4e-51	3V	9877558	9888301
Ta.22711.1.S1_at	UniRef90_Q6AHW2	2e-13	Protease-1 (PRT1),, putative (Fragment) n=1 Tax=Pneumocystis carinii RepID=Q6AHW2_PNECA	LOC_Os03g59840.1	1e-06	3	34066557	34063292	cDNA conserved hypothetical protein	Bradi5g02480	2e-12	5V	2634464	2638485
Ta.22712.1.S1_at
Ta.22718.1.S1_at	UniRef90_Q850X4	8e-38	Putative hydrolase (Os03g0829200 protein) (Hydrolase, alpha/beta fold family protein, expressed) n=4 Tax=Oryza sativa RepID=Q850X4_ORYSJ	LOC_Os03g61360.1	6e-88	3	34821814	34818351	cDNA hydrolase, alpha/beta fold family domain containing protein, expressed	Bradi1g03110	3e-39	1V	2053325	2056394
Ta.22746.1.S1_at
Ta.22751.1.S1_at	UniRef90_Q6EUK2	1e-132	Putative U2 snRNP protein A' (Os02g0234800 protein) n=3 Tax=Oryza sativa RepID=Q6EUK2_ORYSJ	LOC_Os02g13990.1	0	2	7635244	7630852	cDNA U2 small nuclear ribonucleoprotein A, putative, expressed	Bradi1g01530	1e-142	1V	990927	995301
Ta.22791.1.S1_at	UniRef90_Q6AUK5	2e-63	Putative uncharacterized protein OSJNBb0006J12.16 (Os05g0404200 protein) n=2 Tax=Oryza sativa RepID=Q6AUK5_ORYSJ	LOC_Os05g33510.1	1e-105	5	19619216	19622083	cDNA peptide methionine sulfoxide reductase msrB, putative, expressed	Bradi2g25820	1e-56	2V	24034188	24037794
Ta.22817.2.S1_a_at	UniRef90_Q10M12	1e-150	Expressed protein (Os03g0327600 protein) n=6 Tax=Oryza sativa RepID=Q10M12_ORYSJ	LOC_Os03g21040.2	0	3	11958495	11955979	cDNA stress responsive protein, putative, expressed	Bradi1g63610	1e-167	1V	62768248	62770212
Ta.22819.1.S1_a_at	UniRef90_Q6ETQ7	1e-164	Hydroxyproline-rich glycoprotein-like (Putative uncharacterized protein) (Os02g0257300 protein) n=2 Tax=Oryza sativa RepID=Q6ETQ7_ORYSJ	LOC_Os02g15750.1	1e-123	2	8873030	8876439	cDNA expressed protein	Bradi3g09660	0	3V	7829113	7833066
Ta.22895.1.S1_at	UniRef90_A2WSN5	5e-75	Putative uncharacterized protein n=4 Tax=Oryza sativa RepID=A2WSN5_ORYSI	LOC_Os01g43090.1	3e-98	1	24581033	24578577	cDNA oxidoreductase, aldo/keto reductase family protein, putative, expressed	Bradi2g43690	7e-78	2V	44169239	44171425
Ta.22919.2.S1_a_at	UniRef90_Q6K950	7e-29	Nucleolar RNA-binding Nop10p-like protein n=1 Tax=Oryza sativa Japonica Group RepID=Q6K950_ORYSJ	LOC_Os02g40514.2	3e-59	2	24569475	24567521	cDNA h/ACA ribonucleoprotein complex subunit 3, putative, expressed
Ta.22919.2.S1_at	UniRef90_Q6K950	7e-29	Nucleolar RNA-binding Nop10p-like protein n=1 Tax=Oryza sativa Japonica Group RepID=Q6K950_ORYSJ	LOC_Os02g40514.2	3e-59	2	24569475	24567521	cDNA h/ACA ribonucleoprotein complex subunit 3, putative, expressed
Ta.22929.1.S1_at	UniRef90_Q84N07	6e-36	Replication factor C 38 kDa subunit n=3 Tax=Oryza sativa RepID=Q84N07_ORYSJ	LOC_Os03g57870.1	2e-82	3	32960647	32956881	cDNA RFC3 - Putative clamp loader of PCNA, replication factor C subunit 3, expressed	Bradi1g06060	2e-37	1V	4075405	4079569
Ta.22929.2.S1_at	UniRef90_A3ANI3	2e-65	Putative uncharacterized protein n=1 Tax=Oryza sativa Japonica Group RepID=A3ANI3_ORYSJ	LOC_Os03g57870.1	1e-123	3	32960647	32956881	cDNA RFC3 - Putative clamp loader of PCNA, replication factor C subunit 3, expressed	Bradi1g06060	4e-70	1V	4075405	4079569
Ta.22962.1.S1_at	UniRef90_O23628	4e-53	Histone H2A variant 1 n=15 Tax=Magnoliophyta RepID=H2AV1_ARATH	LOC_Os10g28230.1	1e-105	10	14606835	14608209	cDNA Core histone H2A/H2B/H3/H4 domain containing protein, putative, expressed	Bradi3g26880	3e-63	3V	27659755	27661727
Ta.22965.1.S1_a_at	UniRef90_A2Y7A6	1e-48	Putative uncharacterized protein n=2 Tax=Oryza sativa RepID=A2Y7A6_ORYSI	LOC_Os05g48310.2	1e-101	5	27632664	27634880	cDNA 60S ribosomal protein L35a-3, putative, expressed	Bradi2g17180	9e-55	2V	15308209	15310570
Ta.2299.3.S1_a_at	UniRef90_Q01JN2	1e-56	OSIGBa0124N08.5 protein n=5 Tax=Magnoliophyta RepID=Q01JN2_ORYSA	LOC_Os04g39444.1	1e-116	4	23314226	23312012	cDNA LSM domain containing protein, expressed	Bradi5g13020	2e-59	5V	16582129	16584499
Ta.22998.1.S1_at	UniRef90_Q9ATV2	4e-16	Putative cytochrome P450 n=2 Tax=Lolium rigidum RepID=Q9ATV2_LOLRI	LOC_Os03g53060.1	1e-05	3	30423622	30425569	cDNA cytochrome P450, putative, expressed	Bradi1g09160	7e-16	1V	6539771	6542032
Ta.2300.1.S1_a_at	UniRef90_Q8SBC5	5e-48	High mobility group box protein 2 n=2 Tax=Oryza sativa RepID=Q8SBC5_ORYSJ	LOC_Os02g44930.1	4e-69	2	27219406	27221344	cDNA HMG1/2, putative, expressed	Bradi3g51140	3e-55	3V	52250623	52252308
Ta.23032.1.S1_at	UniRef90_Q0D4L7	1e-35	Os07g0619200 protein (Fragment) n=3 Tax=Oryza sativa RepID=Q0D4L7_ORYSJ	LOC_Os07g42714.1	1e-43	7	25568081	25571705	cDNA expressed protein	Bradi4g32190	7e-17	4V	37903164	37903984
Ta.23032.2.S1_a_at	UniRef90_Q0D4L7	2e-26	Os07g0619200 protein (Fragment) n=3 Tax=Oryza sativa RepID=Q0D4L7_ORYSJ	LOC_Os07g42714.1	1e-26	7	25568081	25571705	cDNA expressed protein	Bradi4g32190	2e-11	4V	37903164	37903984
Ta.2304.1.S1_at	UniRef90_Q6H713	7e-64	Putative glycine decarboxylase complex H-protein (Os02g0170100 protein) n=3 Tax=Oryza sativa RepID=Q6H713_ORYSJ	LOC_Os02g07410.1	1e-129	2	3827671	3830181	cDNA glycine cleavage system H protein, putative, expressed	Bradi3g05240	1e-67	3V	3649701	3651768
Ta.2307.1.S1_at	UniRef90_Q1ENY9	0	Phosphoglycerate kinase, chloroplast, putative n=1 Tax=Musa acuminata RepID=Q1ENY9_MUSAC	LOC_Os05g41640.2	0	5	24319183	24315782	cDNA phosphoglycerate kinase protein, putative, expressed	Bradi2g21120	0	2V	18483392	18486400
Ta.23098.1.A1_at	UniRef90_Q8L545	5e-42	CONSTANS-like protein CO6 n=2 Tax=Hordeum vulgare subsp. vulgare RepID=Q8L545_HORVD	LOC_Os06g44450.1	1e-05	6	26843779	26842090	cDNA CCT/B-box zinc finger protein, putative, expressed	Bradi1g31280	7e-19	1V	26748157	26749884
Ta.231.1.S1_at	UniRef90_A7YA60	1e-113	PR17c n=2 Tax=Triticeae RepID=A7YA60_HORVD	LOC_Os10g34920.1	3e-57	10	18567078	18566046	cDNA secretory protein, putative, expressed	Bradi3g29710	4e-95	3V	31771781	31772739
Ta.23121.1.A1_at	UniRef90_Q7XKR9	9e-41	OSJNBa0038P21.12 protein (OSIGBa0144C23.2 protein) n=3 Tax=Oryza sativa RepID=Q7XKR9_ORYSA	LOC_Os04g28260.1	1e-33	4	16527028	16535525	cDNA Kinesin motor domain domain containing protein, expressed	Bradi5g06640	3e-56	5V	8689967	8697957
Ta.23163.1.A1_at	UniRef90_Q653Z1	2e-26	Peptidyl-prolyl cis-trans isomerase n=1 Tax=Oryza sativa Japonica Group RepID=Q653Z1_ORYSJ	LOC_Os06g45340.3	1e-39	6	27402771	27401365	cDNA peptidyl-prolyl cis-trans isomerase, FKBP-type, putative, expressed	Bradi1g31780	7e-34	1V	27244061	27245231
Ta.23165.1.S1_at
Ta.23208.1.S1_at	UniRef90_Q0JGC3	1e-103	Os01g0930800 protein (Fragment) n=2 Tax=Oryza sativa Japonica Group RepID=Q0JGC3_ORYSJ	LOC_Os01g70520.2	1e-40	1	40841199	40847305	cDNA Os1bglu5 - beta-glucosidase homologue, similar to G. max isohydroxyurate hydrolase, expressed	Bradi2g59650	1e-119	2V	57281641	57285342
Ta.23230.1.S1_at
Ta.23277.1.S1_a_at	UniRef90_Q2QYD2	1e-58	FHA domain containing protein, expressed (Os12g0124000 protein) n=2 Tax=Oryza sativa Japonica Group RepID=Q2QYD2_ORYSJ	LOC_Os12g03070.2	3e-20	12	1155635	1157767	cDNA FHA domain containing protein, putative, expressed	Bradi4g26130	1e-57	4V	31458759	31460055
Ta.23310.1.S1_at	UniRef90_Q10SS1	1e-131	Expressed protein n=3 Tax=Oryza sativa RepID=Q10SS1_ORYSJ	LOC_Os03g02170.2	0	3	724293	720111	cDNA transmembrane and coiled-coil domain-containing protein 4, putative, expressed	Bradi1g77750	1e-141	1V	73942048	73945986
Ta.23313.2.A1_at	UniRef90_Q657X6	8e-08	Putative uncharacterized protein P0005A05.36 (Putative uncharacterized protein) (Putative uncharacterized protein P0482C06.14) n=2 Tax=Oryza sativa RepID=Q657X6	LOC_Os01g01790.1	1e-18	1	419497	415241	cDNA expressed protein	Bradi2g00700	2e-10	2V	410657	415308
Ta.23322.3.S1_at
Ta.23327.1.S1_at
Ta.23348.1.A1_at	UniRef90_A2X913	3e-48	Putative uncharacterized protein n=2 Tax=Oryza sativa RepID=A2X913_ORYSI	LOC_Os02g48870.1	1e-15	2	29888444	29886523	cDNA aspartic proteinase nepenthesin-2 precursor, putative, expressed	Bradi3g53620	2e-45	3V	54240462	54242187
Ta.23352.1.S1_at										Bradi4g10610	4e-07	4V	10284709	10286848
Ta.23366.1.S1_at				LOC_Os06g41520.1	1e-05	6	24894834	24893279	cDNA OsFBX200 - F-box domain containing protein	Bradi5g27210	3e-06	5V	28080730	28082250
Ta.23368.1.A1_at	UniRef90_A6MZC1	8e-23	Synaptobrevin homolog (Fragment) n=4 Tax=Oryza sativa RepID=A6MZC1_ORYSI	LOC_Os06g07780.2	1e-15	6	3775567	3772668	cDNA vesicle-associated membrane protein, putative, expressed	Bradi1g47940	2e-29	1V	46597545	46600350
Ta.23369.2.S1_a_at	UniRef90_Q5VPR6	4e-40	Putative nucleoid DNA-binding protein cnd41 (Os06g0118700 protein) n=2 Tax=Oryza sativa RepID=Q5VPR6_ORYSJ	LOC_Os06g02780.1	1e-41	6	1013689	1010585	cDNA aspartic protease, putative, expressed	Bradi1g50760	2e-45	1V	49286970	49289010
Ta.23388.1.S1_at	UniRef90_Q01JQ5	2e-68	H0523F07.8 protein n=4 Tax=Oryza sativa RepID=Q01JQ5_ORYSA	LOC_Os04g38390.1	1e-120	4	22644200	22645304	cDNA wound/stress protein, putative, expressed	Bradi5g12120	5e-79	5V	15608404	15609468
Ta.23390.1.S1_at	UniRef90_A2YVU4	6e-17	Putative uncharacterized protein n=2 Tax=Oryza sativa RepID=A2YVU4_ORYSI	LOC_Os08g35190.1	1e-09	8	22187423	22189126	cDNA auxin-repressed protein, putative, expressed	Bradi3g37500	7e-27	3V	40011346	40012988
Ta.23395.1.S1_a_at	UniRef90_Q5TIM9	4e-64	Alpha-6-galactosyltransferase n=1 Tax=Zea mays RepID=Q5TIM9_MAIZE	LOC_Os11g34390.1	1e-42	11	19687944	19686418	cDNA glycosyltransferase, putative, expressed	Bradi4g16670	3e-74	4V	17477050	17478670
Ta.23395.2.S1_at	UniRef90_Q2R2W8	7e-29	Glycosyltransferase 6, putative, expressed (Os11g0546500 protein) n=2 Tax=Oryza sativa RepID=Q2R2W8_ORYSJ	LOC_Os11g34390.1	2e-30	11	19687944	19686418	cDNA glycosyltransferase, putative, expressed	Bradi4g16670	1e-29	4V	17477050	17478670
Ta.23397.2.S1_at	UniRef90_Q8L685	1e-62	Pherophorin-dz1 protein n=1 Tax=Volvox carteri f. nagariensis RepID=Q8L685_VOLCA	LOC_Os08g03520.1	1e-08	8	1645006	1643813	cDNA retrotransposon protein, putative, Ty1-copia subclass, expressed	Bradi1g64350	1e-42	1V	63546372	63547839
Ta.23400.1.S1_at	UniRef90_Q0JH04	1e-141	Os01g0892400 protein n=3 Tax=Oryza sativa RepID=Q0JH04_ORYSJ	LOC_Os01g66830.1	1e-23	1	38802865	38799913	cDNA pectinacetylesterase domain containing protein, expressed	Bradi2g62420	1e-139	2V	59068571	59070735
Ta.23407.1.S1_at	UniRef90_A9NIX0	3e-85	Putative ATPase-like zinc transporter n=1 Tax=Triticum aestivum RepID=A9NIX0_WHEAT	LOC_Os05g01540.2	1e-09	5	316949	320774	cDNA serine/arginine repetitive matrix protein 1, putative, expressed	Bradi1g34140	4e-63	1V	29741432	29748591
Ta.23414.1.S1_at	UniRef90_Q2KM86	1e-141	2-alkenal reductase n=1 Tax=Hordeum vulgare subsp. vulgare RepID=Q2KM86_HORVD	LOC_Os12g12590.1	4e-60	12	6931472	6935961	cDNA NADP-dependent oxidoreductase, putative, expressed	Bradi4g39980	1e-147	4V	44497717	44500566
Ta.23439.1.S1_at	UniRef90_O04418	4e-47	HMGd1 protein (Nucleasome/chromatin assembly factor D protein NFD101) n=2 Tax=Zea mays RepID=O04418_MAIZE	LOC_Os09g37910.3	2e-67	9	21856391	21858508	cDNA HMG1/2, putative, expressed	Bradi4g37250	1e-43	4V	42432275	42437361
Ta.23485.1.S1_at	UniRef90_Q8LK07	4e-32	Histone H1-like protein HON101 n=1 Tax=Zea mays RepID=Q8LK07_MAIZE	LOC_Os04g18090.1	1e-49	4	9984198	9985211	cDNA histone H1, putative, expressed	Bradi5g19000	9e-34	5V	22062838	22063927
Ta.23665.1.S1_at	UniRef90_P12298	1e-170	Glucose-1-phosphate adenylyltransferase large subunit (Fragment) n=1 Tax=Triticum aestivum RepID=GLGL1_WHEAT	LOC_Os03g52460.1	1e-155	3	30097635	30092408	cDNA glucose-1-phosphate adenylyltransferase large subunit, putative, expressed	Bradi1g09540	1e-161	1V	6836495	6841063
Ta.23681.1.S1_a_at	UniRef90_Q00Y69	1e-06	Chromosome 12 contig 1, DNA sequence. (Fragment) n=1 Tax=Ostreococcus tauri RepID=Q00Y69_OSTTA	LOC_Os09g00999.1	1e-146	9	9802	12386	cDNA conserved hypothetical protein
Ta.23682.1.S1_at
Ta.23694.1.S1_a_at	UniRef90_Q01L44	0	H0502B11.7 protein n=1 Tax=Oryza sativa RepID=Q01L44_ORYSA	LOC_Os04g33210.1	0	4	19922218	19927766	cDNA ERD1 protein, chloroplast precursor, putative, expressed	Bradi5g08920	0	5V	12044633	12050337
Ta.23697.1.S1_a_at	UniRef90_A2XF54	1e-144	Putative uncharacterized protein n=1 Tax=Oryza sativa Indica Group RepID=A2XF54_ORYSI	LOC_Os03g16980.2	0	3	9435419	9439592	cDNA NAD dependent epimerase/dehydratase family domain containing protein, expressed	Bradi1g66440	1e-150	1V	65236556	65240389
Ta.23699.1.A1_a_at	UniRef90_Q93VY8	4e-77	Putative uncharacterized protein P0672D08.44 (Os01g0102500 protein) (P0402A09.23 protein) (P0455C04.17 protein) n=1 Tax=Oryza sativa Japonica Group RepID=Q93VY8	LOC_Os01g01295.1	1e-143	1	140936	143554	cDNA expressed protein	Bradi2g03670	5e-82	2V	2630807	2633463
Ta.237.1.S1_at	UniRef90_O04437	1e-121	Glutathione S-transferase n=2 Tax=Triticum aestivum RepID=GSTZ_WHEAT	LOC_Os12g10730.2	1e-102	12	5759191	5762706	cDNA glutathione S-transferase, putative, expressed	Bradi4g40170	1e-109	4V	44637406	44639982
Ta.23732.1.S1_at	UniRef90_Q5JJM6	1e-105	Putative uncharacterized protein B1329D01.2 (Os01g0367100 protein) (Putative uncharacterized protein P0784G04.3) (Putative uncharacterized protein B1642C07.56)	LOC_Os01g26920.2	1e-110	1	14997081	14992175	cDNA expressed protein	Bradi2g12920	1e-108	2V	11312314	11318581
Ta.23753.1.A1_at	UniRef90_A2YQQ8	6e-81	Putative uncharacterized protein n=2 Tax=Oryza sativa RepID=A2YQQ8_ORYSI	LOC_Os08g02640.1	2e-91	8	1093692	1090154	cDNA succinate dehydrogenase iron-sulfur subunit 2,mitochondrial precursor, putative, expressed	Bradi3g13980	7e-55	3V	12425774	12428451
Ta.23758.1.S1_at	UniRef90_P93611	1e-137	Cold acclimation protein WCOR518 (Fragment) n=1 Tax=Triticum aestivum RepID=P93611_WHEAT	LOC_Os04g52250.1	1e-41	4	30866056	30866925	cDNA LTPL123 - Protease inhibitor/seed storage/LTP family protein precursor, expressed	Bradi5g21530	7e-45	5V	24127109	24128014
Ta.23759.1.S1_at	UniRef90_Q9ZP70	0	Chloroplast sigma factor (Fragment) n=1 Tax=Triticum aestivum RepID=Q9ZP70_WHEAT	LOC_Os08g06630.1	0	8	3731444	3735524	cDNA RNA polymerase sigma factor, putative, expressed	Bradi3g16040	0	3V	14224467	14227694
Ta.23786.3.S1_a_at	UniRef90_Q6H527	1e-151	Putative sds22+ (Os02g0230100 protein) n=1 Tax=Oryza sativa Japonica Group RepID=Q6H527_ORYSJ	LOC_Os02g13640.1	0	2	7316388	7319489	cDNA protein phosphatase 1 regulatory subunit SDS22, putative, expressed	Bradi3g08770	1e-160	3V	6890822	6894768
Ta.238.1.S1_at	UniRef90_Q8LL05	0	Granule-bound starch synthase 1b, chloroplastic/amyloplastic (Fragment) n=2 Tax=Triticeae RepID=SSG1B_HORVU	LOC_Os07g22930.3	0	7	12923332	12915284	cDNA starch synthase, putative, expressed	Bradi2g41590	0	2V	41879239	41884846
Ta.23807.3.S1_a_at	UniRef90_A6N1F7	9e-40	Putative uncharacterized protein (Fragment) n=3 Tax=Oryza sativa RepID=A6N1F7_ORYSI	LOC_Os11g10590.1	1e-127	11	5804503	5804769	cDNA hypothetical protein	Bradi1g09310	1e-20	1V	6681720	6700747
Ta.23819.1.A1_at	UniRef90_Q0J1F9	6e-24	Os09g0442700 protein (Putative uncharacterized protein) n=3 Tax=Oryza sativa RepID=Q0J1F9_ORYSJ	LOC_Os09g27060.1	1e-33	9	16466626	16460603	cDNA SNF2 family N-terminal domain containing protein, expressed	Bradi1g10360	1e-25	1V	7472038	7479036
Ta.23831.1.A1_at	UniRef90_Q5JLQ2	5e-54	Hydroxyproline-rich glycoprotein-like (Os01g0938600 protein) n=3 Tax=Oryza sativa RepID=Q5JLQ2_ORYSJ	LOC_Os01g71220.1	1e-17	1	41207669	41202804	cDNA zinc finger protein, putative, expressed	Bradi2g60310	1e-71	2V	57682996	57687412
Ta.23833.1.S1_at	UniRef90_P27806	1e-122	Histone H1 n=5 Tax=Triticum aestivum RepID=H1_WHEAT	LOC_Os03g58470.1	1e-44	3	33297367	33298860	cDNA retrotransposon protein, putative, Ty3-gypsy subclass, expressed	Bradi1g05330	8e-72	1V	3622303	3623676
Ta.23834.1.S1_at	UniRef90_A2WWE6	1e-76	Ubiquitin carrier protein n=3 Tax=Magnoliophyta RepID=A2WWE6_ORYSI	LOC_Os01g60410.3	1e-124	1	34936677	34940953	cDNA ubiquitin-conjugating enzyme, putative, expressed	Bradi2g53430	2e-78	2V	52559375	52561106
Ta.23957.1.S1_at	UniRef90_Q6ZI95	0	Putative diphosphonucleotide phosphatase (Os08g0531000 protein) (Nucleotide pyrophosphatase) n=1 Tax=Oryza sativa Japonica Group RepID=Q6ZI95_ORYSJ	LOC_Os08g41880.1	0	8	26436870	26442760	cDNA nucleotide pyrophosphatase/phosphodiesterase, putative, expressed	Bradi3g41200	0	3V	43148265	43158455
Ta.2397.1.S1_at	UniRef90_A2ZG26	1e-101	Putative uncharacterized protein n=2 Tax=Oryza sativa RepID=A2ZG26_ORYSI	LOC_Os11g37730.1	1e-40	11	21839554	21843963	cDNA glutathione S-transferase, N-terminal domain containing protein, expressed	Bradi1g00470	1e-106	1V	399150	402659
Ta.23988.1.A1_at	UniRef90_Q69LA9	2e-18	Putative fatty acyl coA reductase n=1 Tax=Oryza sativa Japonica Group RepID=Q69LA9_ORYSJ	LOC_Os08g20200.1	7e-20	8	12114588	12120362	cDNA male sterility protein, putative, expressed	Bradi3g20000	5e-18	3V	19038683	19042152
Ta.23991.1.A1_at	UniRef90_Q9XF74	6e-07	Water channel protein MipH n=1 Tax=Mesembryanthemum crystallinum RepID=Q9XF74_MESCR	LOC_Os07g26660.1	8e-08	7	15375923	15377299	cDNA aquaporin protein, putative, expressed	Bradi5g15970	2e-08	5V	19401794	19404399
Ta.2402.1.S1_a_at	UniRef90_Q9SDM1	1e-129	Chlorophyll a-b binding protein 1B-21, chloroplastic n=4 Tax=BEP clade RepID=CB121_HORVU	LOC_Os06g21590.1	1e-123	6	12451656	12453198	cDNA chlorophyll A-B binding protein, putative, expressed	Bradi1g42670	1e-129	1V	39988631	39990225
Ta.2402.1.S1_at	UniRef90_Q9SDM1	2e-30	Chlorophyll a-b binding protein 1B-21, chloroplastic n=4 Tax=BEP clade RepID=CB121_HORVU	LOC_Os06g21590.1	2e-54	6	12451656	12453198	cDNA chlorophyll A-B binding protein, putative, expressed	Bradi1g42670	5e-31	1V	39988631	39990225
Ta.2406.1.S1_a_at	UniRef90_Q6YZK5	1e-109	Putative uncharacterized protein P0488B06.35 (Os08g0359000 protein) n=1 Tax=Oryza sativa Japonica Group RepID=Q6YZK5_ORYSJ	LOC_Os08g27010.1	1e-180	8	16503401	16507612	cDNA APE1, putative, expressed	Bradi3g22030	1e-123	3V	21122004	21130223
Ta.24074.1.S1_at
Ta.24099.1.S1_at	UniRef90_Q9ZRT2	8e-34	MSH2 protein (Fragment) n=1 Tax=Triticum aestivum RepID=Q9ZRT2_WHEAT	LOC_Os05g19270.1	1e-34	5	11189344	11198004	cDNA MSH-like DNA mismatch repair protein, putative, expressed	Bradi1g15260	1e-35	1V	12197501	12206128
Ta.2412.1.S1_at	UniRef90_Q84PA4	3e-84	H+-transporting ATP synthase chain 9-like protein (Os03g0278900 protein) (ATP synthase B chain, chloroplast, putative, expressed) n=2 Tax=Oryza sativa RepID=Q84	LOC_Os03g17070.1	1e-164	3	9491430	9490350	cDNA ATP synthase B chain, chloroplast precursor, putative, expressed	Bradi3g56270	2e-92	3V	56224107	56225086
Ta.24158.1.S1_a_at	UniRef90_Q8S7U3	5e-64	Putative embryo-specific protein (Os03g0168100 protein) (Late embryogenesis abundant protein, expressed) n=1 Tax=Oryza sativa Japonica Group RepID=Q8S7U3_ORYSJ	LOC_Os03g07180.3	1e-45	3	3678967	3676750	cDNA embryonic protein DC-8, putative, expressed	Bradi1g73840	1e-80	1V	71213726	71215129
Ta.24179.3.S1_a_at
Ta.2419.1.S1_at	UniRef90_A2X7W0	2e-69	Putative uncharacterized protein n=1 Tax=Oryza sativa Indica Group RepID=A2X7W0_ORYSI	LOC_Os02g43600.1	2e-83	2	26314566	26311625	cDNA 50S ribosomal protein L19, chloroplast precursor, putative, expressed	Bradi3g50390	2e-96	3V	51605386	51608359
Ta.24213.1.A1_at	UniRef90_Q0D624	5e-48	Os07g0516600 protein n=1 Tax=Oryza sativa Japonica Group RepID=Q0D624_ORYSJ	LOC_Os07g33310.1	1e-100	7	19910368	19913583	cDNA MATE efflux family protein, putative, expressed	Bradi1g26240	9e-53	1V	21303080	21306535
Ta.24223.1.A1_at				LOC_Os05g01540.2	1e-05	5	316949	320774	cDNA serine/arginine repetitive matrix protein 1, putative, expressed
Ta.24294.1.A1_at
Ta.24336.1.S1_at	UniRef90_O48604	0	4-hydroxyphenylpyruvate dioxygenase n=2 Tax=Triticeae RepID=HPPD_HORVU	LOC_Os02g07160.1	0	2	3679952	3677193	cDNA glyoxalase family protein, putative, expressed	Bradi3g05060	1e-172	3V	3510053	3512220
Ta.24372.1.S1_at	UniRef90_Q9XHL9	1e-64	Histone H1 WH1B.1 n=1 Tax=Triticum aestivum RepID=Q9XHL9_WHEAT	LOC_Os03g58470.1	1e-20	3	33297367	33298860	cDNA retrotransposon protein, putative, Ty3-gypsy subclass, expressed	Bradi1g05330	1e-38	1V	3622303	3623676
Ta.24400.1.S1_at
Ta.2441.1.S1_at	UniRef90_A2XTP3	0	Putative uncharacterized protein n=2 Tax=Oryza sativa RepID=A2XTP3_ORYSI	LOC_Os04g35570.1	0	4	21510459	21516356	cDNA Regulator of chromosome condensation domain containing protein, expressed	Bradi5g10580	0	5V	13870460	13875567
Ta.24410.1.S1_at
Ta.245.1.S1_at	UniRef90_Q8S387	2e-67	WCOR14c n=2 Tax=Triticum aestivum RepID=Q8S387_WHEAT	LOC_Os04g52110.1	1e-08	4	30765819	30766994	cDNA late embryogenesis abundant protein, group 3, putative, expressed	Bradi5g21290	5e-20	5V	23953896	23954518
Ta.24535.1.S1_at	UniRef90_Q8LLA7	3e-19	CI2C n=2 Tax=Hordeum vulgare RepID=Q8LLA7_HORVU	LOC_Os12g36210.1	1e-12	12	22160429	22159864	cDNA inhibitor I family protein, putative, expressed	Bradi2g35500	1e-19	2V	35850461	35850941
Ta.24591.1.A1_at	UniRef90_Q93Z34	1e-28	At2g24280/F27D4.19 n=2 Tax=Arabidopsis thaliana RepID=Q93Z34_ARATH	LOC_Os06g43930.1	3e-80	6	26460809	26455230	cDNA OsProCP2 - Putative Lysosomal Pro-x Carboxypeptidase homologue, expressed	Bradi1g30830	2e-21	1V	26210134	26214349
Ta.246.1.S1_at	UniRef90_Q43484	0	Homeobox protein KNOX3 n=3 Tax=Triticeae RepID=KNOX3_HORVU	LOC_Os03g51690.2	0	3	29599901	29589317	cDNA Homeobox domain containing protein, expressed	Bradi1g10050	1e-106	1V	7239279	7245458
Ta.24600.1.A1_at	UniRef90_Q6K3D6	6e-18	Putative uncharacterized protein OSJNBa0053L11.42 (Putative uncharacterized protein) (Os02g0814400 protein) (Putative uncharacterized protein OJ1293_E04.20) n=1	LOC_Os02g56940.4	1e-17	2	34895759	34898034	cDNA expressed protein	Bradi3g55110	4e-25	3V	55457158	55458664
Ta.24603.1.A1_at	UniRef90_A2Y8K3	5e-21	Putative uncharacterized protein n=2 Tax=Oryza sativa RepID=A2Y8K3_ORYSI	LOC_Os06g02530.1	1e-08	6	875368	874373	cDNA expressed protein	Bradi1g50570	4e-33	1V	49171655	49172618
Ta.24660.1.S1_at	UniRef90_Q7G2B5	3e-26	Nonspecific lipid-transfer protein 2, putative, expressed (Os10g0505700 protein) (Protease inhibitor/seed storage/LTP family, putative) n=2 Tax=Oryza sativa Rep	LOC_Os10g36170.1	1e-17	10	19264170	19263577	cDNA LTPL160 - Protease inhibitor/seed storage/LTP family protein precursor, expressed	Bradi1g77820	2e-24	1V	73988144	73988431
Ta.24662.1.A1_at	UniRef90_A8QW51	4e-16	O-methyltransferase 2 n=1 Tax=Sorghum bicolor RepID=A8QW51_SORBI	LOC_Os11g20080.1	1e-11	11	11577707	11581256	cDNA O-methyltransferase, putative, expressed	Bradi4g20120	3e-16	4V	23176282	23177554
Ta.24675.1.S1_at	UniRef90_A6MD14	1e-126	NC domain-containing protein n=2 Tax=Oryza RepID=A6MD14_9ORYZ	LOC_Os09g35810.1	1e-177	9	20608889	20605346	cDNA NC domain-containing protein, putative, expressed	Bradi4g35800	1e-140	4V	41126098	41128747
Ta.24728.1.S1_at	UniRef90_Q9FEC6	3e-71	Actin depolymerization factor-like protein n=2 Tax=Triticeae RepID=Q9FEC6_LOPEL	LOC_Os03g60580.1	1e-36	3	34423261	34424253	cDNA actin-depolymerizing factor, putative, expressed	Bradi1g03760	6e-50	1V	2531857	2532793
Ta.24741.1.S1_at	UniRef90_Q2QW75	5e-46	Uncharacterized plant-specific domain TIGR01627 family protein, expressed (Os12g0204500 protein) n=2 Tax=Oryza sativa RepID=Q2QW75_ORYSJ	LOC_Os12g10320.1	1e-61	12	5456065	5454259	cDNA plant-specific domain TIGR01627 family protein, expressed	Bradi4g40400	3e-54	4V	44796503	44798173
Ta.24764.2.A1_at	UniRef90_A3ALG4	1e-62	Putative uncharacterized protein n=2 Tax=Oryza sativa Japonica Group RepID=A3ALG4_ORYSJ	LOC_Os03g47800.1	1e-23	3	27131780	27127218	cDNA RNA recognition motif containing protein, expressed	Bradi1g12460	1e-70	1V	9325484	9329528
Ta.24810.1.S1_at	UniRef90_A4F449	1e-41	Maturase K n=1 Tax=Piptatherum miliaceum RepID=A4F449_9POAL	LOC_Os04g16734.1	8e-92	4	9102391	9104019	cDNA maturase K, putative
Ta.24947.1.S1_at	UniRef90_A2Y075	1e-24	Hydrophobic protein LTI6B n=5 Tax=BEP clade RepID=LTI6B_ORYSI	LOC_Os05g04700.1	4e-62	5	2220437	2219876	cDNA OsRCI2-6 - Hydrophobic protein LTI6B, expressed	Bradi2g36770	6e-27	2V	37103656	37104352
Ta.25017.1.S1_at	UniRef90_Q43470	2e-54	14-3-3-like protein B n=3 Tax=Poaceae RepID=1433B_HORVU	LOC_Os02g36974.4	0	2	22327412	22331844	cDNA 14-3-3 protein, putative, expressed	Bradi5g12510	2e-53	5V	15961110	15977281
Ta.25026.1.S1_at	UniRef90_Q5CAQ2	8e-70	Dehydrin n=1 Tax=Triticum turgidum subsp. durum RepID=Q5CAQ2_TRITU	LOC_Os01g12580.1	5e-96	1	6922336	6921082	cDNA late embryogenesis abundant protein, putative, expressed	Bradi2g07480	1e-62	2V	5821262	5821816
Ta.25040.1.S1_at										Bradi4g03360	6e-06	4V	2694504	2700751
Ta.25087.1.S1_at	UniRef90_Q6U8C6	0	ETTIN-like auxin response factor (Fragment) n=1 Tax=Triticum aestivum RepID=Q6U8C6_WHEAT	LOC_Os01g54990.1	0	1	31622161	31616123	cDNA auxin response factor, putative, expressed	Bradi2g50120	0	2V	50047712	50052390
Ta.251.1.S1_at	UniRef90_O82522	1e-72	Oxidase (Os04g0668900 protein) (OSJNBa0043A12.16 protein) n=4 Tax=Oryza sativa RepID=O82522_ORYSJ	LOC_Os04g57320.1	4e-82	4	33940830	33937718	cDNA immutans protein, putative, expressed	Bradi5g25540	3e-84	5V	26809800	26813002
Ta.2512.1.S1_at	UniRef90_B1P764	1e-125	Cap-binding protein CBP20 (Fragment) n=2 Tax=Lolium RepID=B1P764_LOLTE	LOC_Os02g39890.2	0	2	24097624	24094209	cDNA RNA recognition motif containing protein, putative, expressed	Bradi3g48560	1e-132	3V	49957976	49963989
Ta.25139.1.S1_at	UniRef90_A2Y4K0	5e-80	Putative uncharacterized protein n=1 Tax=Oryza sativa Indica Group RepID=A2Y4K0_ORYSI	LOC_Os05g33590.1	2e-83	5	19682335	19679775	cDNA cytochrome P450, putative, expressed	Bradi2g25710	3e-84	2V	23887082	23889961
Ta.25161.1.S1_at	UniRef90_A2ZK04	7e-16	Putative uncharacterized protein n=2 Tax=Oryza sativa RepID=A2ZK04_ORYSI	LOC_Os12g24390.1	1e-08	12	13911270	13913070	cDNA retrotransposon protein, putative, unclassified, expressed	Bradi3g35700	4e-19	3V	38002098	38004022
Ta.25173.1.S1_at	UniRef90_A5HB55	1e-119	O-methyltransferase 5 n=2 Tax=Triticum aestivum RepID=A5HB55_WHEAT	LOC_Os08g06100.1	1e-48	8	3339962	3336754	cDNA O-methyltransferase, putative, expressed	Bradi3g16530	1e-110	3V	14689344	14691908
Ta.25176.1.S1_at
Ta.25254.1.S1_at	UniRef90_Q0J9G2	5e-50	Os04g0654600 protein n=1 Tax=Oryza sativa Japonica Group RepID=Q0J9G2_ORYSJ	LOC_Os04g56060.1	3e-65	4	33201511	33206533	cDNA protein kinase domain containing protein, expressed	Bradi5g24450	8e-54	5V	26090858	26095635
Ta.253.1.S1_at	UniRef90_Q9FVM9	0	Cytochrome P450 n=4 Tax=Poaceae RepID=Q9FVM9_WHEAT	LOC_Os05g25640.1	0	5	14847089	14842530	cDNA cytochrome P450, putative, expressed	Bradi2g31510	0	2V	31266407	31270531
Ta.25307.1.A1_at	UniRef90_Q7XDD8	2e-51	Pentatricopeptide, putative, expressed (Os10g0476900 protein) n=3 Tax=Oryza sativa RepID=Q7XDD8_ORYSJ	LOC_Os10g33700.2	1e-40	10	17705693	17701965	cDNA PPR repeat containing protein, expressed	Bradi3g28750	4e-66	3V	30186441	30190097
Ta.25315.1.A1_at	UniRef90_A2XHZ9	9e-42	COBRA-like protein 5 n=2 Tax=Oryza sativa RepID=COBL5_ORYSI	LOC_Os03g30250.1	5e-86	3	17259006	17261770	cDNA COBRA-like protein precursor, putative, expressed	Bradi1g59880	3e-44	1V	58804326	58806325
Ta.25330.1.A1_at	UniRef90_A2YBJ3	6e-34	Putative uncharacterized protein n=2 Tax=Oryza sativa RepID=A2YBJ3_ORYSI	LOC_Os06g15760.1	1e-12	6	8954692	8958658	cDNA eukaryotic aspartyl protease domain containing protein, expressed	Bradi1g43820	9e-41	1V	41622345	41625884
Ta.25332.1.S1_at	UniRef90_Q9ZTS1	0	Probable methionyl-tRNA synthetase n=2 Tax=Oryza sativa Japonica Group RepID=SYM_ORYSJ	LOC_Os06g31210.1	0	6	18153559	18144501	cDNA methionyl-tRNA synthetase, putative, expressed	Bradi1g69880	0	1V	68307855	68313215
Ta.25333.1.S1_at	UniRef90_Q0D3N3	1e-103	Os07g0676900 protein (Fragment) n=3 Tax=Oryza sativa Japonica Group RepID=Q0D3N3_ORYSJ	LOC_Os03g32050.1	1e-104	3	18331304	18324012	cDNA peroxidase precursor, putative, expressed	Bradi1g63060	1e-102	1V	62268571	62271746
Ta.25338.1.A1_at	UniRef90_Q01ML2	4e-44	H0613H07.1 protein n=4 Tax=Oryza sativa RepID=Q01ML2_ORYSA	LOC_Os04g02730.1	1e-45	4	1042454	1049555	cDNA tRNA-dihydrouridine synthase 3-like, putative, expressed	Bradi5g01730	6e-48	5V	1749017	1757778
Ta.2534.1.S1_at	UniRef90_Q0JPC4	1e-134	Os01g0229800 protein n=2 Tax=Oryza sativa RepID=Q0JPC4_ORYSJ	LOC_Os01g12940.1	1e-172	1	7187038	7184483	cDNA phosphorylase domain containing protein, putative	Bradi2g07760	1e-166	2V	6102993	6107010
Ta.25342.1.S1_at	UniRef90_Q5RZZ4	0	Meiosis 5 n=1 Tax=Triticum aestivum RepID=Q5RZZ4_WHEAT	LOC_Os01g10490.1	2e-50	1	5550003	5548619	cDNA keratin, type I cytoskeletal 9, putative, expressed	Bradi2g06300	1e-101	2V	4728998	4730544
Ta.25342.2.S1_at	UniRef90_Q5RZZ4	0	Meiosis 5 n=1 Tax=Triticum aestivum RepID=Q5RZZ4_WHEAT	LOC_Os01g10490.1	6e-50	1	5550003	5548619	cDNA keratin, type I cytoskeletal 9, putative, expressed	Bradi2g06300	1e-97	2V	4728998	4730544
Ta.25351.1.A1_at
Ta.25384.1.S1_at	UniRef90_Q53NQ9	1e-62	F12P19.3 [imported]-Arabidopsis thaliana (Putative uncharacterized protein) (Os11g0180000 protein) (Disease resistance-responsive family protein, putative, expr	LOC_Os11g07830.1	1e-65	11	3990506	3991686	cDNA dirigent, putative, expressed	Bradi4g24040	6e-73	4V	29042754	29043562
Ta.25390.2.S1_at
Ta.25391.1.S1_at	UniRef90_Q0J0L3	1e-141	Os09g0506000 protein (Purple acid phosphatase PAP2) n=2 Tax=Oryza sativa RepID=Q0J0L3_ORYSJ	LOC_Os09g32840.1	1e-103	9	19585800	19581075	cDNA nucleotide pyrophosphatase/phosphodiesterase, putative, expressed	Bradi4g34640	1e-139	4V	40182498	40186631
Ta.25396.1.S1_at	UniRef90_A2WMP0	8e-54	Putative uncharacterized protein n=2 Tax=Oryza sativa RepID=A2WMP0_ORYSI	LOC_Os01g13940.1	1e-22	1	7809972	7805630	cDNA expressed protein	Bradi2g08380	3e-59	2V	6773808	6778340
Ta.25408.1.S1_at	UniRef90_A2Y689	1e-104	Putative uncharacterized protein n=2 Tax=Oryza sativa RepID=A2Y689_ORYSI	LOC_Os05g42230.1	1e-127	5	24633594	24636784	cDNA universal stress protein domain containing protein, putative, expressed	Bradi2g20680	1e-115	2V	18168308	18171130
Ta.2543.1.S1_at	UniRef90_A2YX42	1e-163	Putative uncharacterized protein n=3 Tax=Oryza sativa RepID=A2YX42_ORYSI	LOC_Os08g40790.1	0	8	25801620	25796423	cDNA DNA repair ATPase-related, putative, expressed	Bradi3g40560	0	3V	42714877	42720019
Ta.25440.1.S1_a_at	UniRef90_A2YGS8	2e-73	Putative uncharacterized protein n=3 Tax=Oryza sativa RepID=A2YGS8_ORYSI	LOC_Os06g49160.1	1e-43	6	29788100	29789679	cDNA thylakoid lumenal 16.5 kDa protein, chloroplast precursor, putative, expressed	Bradi1g34560	4e-84	1V	30148740	30150307
Ta.25447.1.S1_at	UniRef90_Q10AP7	1e-134	Pirin, putative, expressed n=1 Tax=Oryza sativa Japonica Group RepID=Q10AP7_ORYSJ	LOC_Os03g62790.2	1e-163	3	35519232	35517091	cDNA pirin, putative, expressed	Bradi1g01870	1e-142	1V	1264099	1265950
Ta.25450.1.S1_at	UniRef90_O23877	0	Ferredoxin--NADP reductase, embryo isozyme, chloroplastic n=3 Tax=Oryza sativa RepID=FENR3_ORYSJ	LOC_Os07g05400.1	0	7	2479203	2475836	cDNA ferredoxin--NADP reductase, chloroplast precursor, putative, expressed	Bradi1g06540	1e-174	1V	4397216	4400320
Ta.25457.1.S1_at	UniRef90_Q10Q83	1e-29	Expressed protein n=2 Tax=Oryza sativa RepID=Q10Q83_ORYSJ	LOC_Os03g10820.1	1e-68	3	5550372	5546033	cDNA expressed protein	Bradi1g70810	2e-32	1V	68958221	68963644
Ta.25462.1.S1_at	UniRef90_A2Z0Z8	2e-13	Putative uncharacterized protein n=1 Tax=Oryza sativa Indica Group RepID=A2Z0Z8_ORYSI	LOC_Os09g23220.2	1e-20	9	13781441	13779702	cDNA glycosyl hydrolases family 16, putative, expressed	Bradi1g68590	2e-08	1V	67140497	67142959
Ta.25464.1.S1_at	UniRef90_Q8S7N5	3e-50	Putative uncharacterized protein OSJNBa0095C07.6 (Os10g0571300 protein) (Protein kinase family protein, putative, expressed) n=1 Tax=Oryza sativa Japonica Group	LOC_Os10g42110.1	6e-95	10	22578483	22582741	cDNA protein kinase family protein, putative, expressed	Bradi3g33950	7e-51	3V	36391235	36395775
Ta.25471.1.S1_at	UniRef90_Q2R8W3	5e-43	Dirigent-like protein, expressed (Putative uncharacterized protein) (Os11g0214400 protein) n=1 Tax=Oryza sativa Japonica Group RepID=Q2R8W3_ORYSJ	LOC_Os11g10850.1	3e-56	11	5974169	5974738	cDNA dirigent, putative	Bradi4g22270	8e-45	4V	26502100	26502741
Ta.25478.1.S1_at	UniRef90_Q5ZB07	3e-75	Myosin heavy chain-like n=3 Tax=Oryza sativa RepID=Q5ZB07_ORYSJ	LOC_Os01g40200.2	1e-68	1	22686999	22682498	cDNA XIK, putative, expressed	Bradi2g41980	3e-93	2V	42449326	42468612
Ta.25494.1.S1_at	UniRef90_Q259N0	1e-42	H0723C07.13 protein n=3 Tax=Oryza sativa RepID=Q259N0_ORYSA	LOC_Os04g59000.1	7e-52	4	34913599	34906894	cDNA protein kinase family protein, putative, expressed	Bradi5g26920	7e-47	5V	27769995	27776193
Ta.25501.1.S1_at	UniRef90_Q9C7C0	0	GTPase, putative 34281-30152 Tax=n=3 RepID=Q9C7C0_ARATH	LOC_Os11g41910.1	1e-126	11	24746714	24750598	cDNA GTP-binding protein, putative, expressed	Bradi4g12180	0	4V	12158391	12163161
Ta.25529.1.S1_at	UniRef90_Q5JQX5	1e-104	OSJNBb0015D13.4 protein n=2 Tax=Oryza sativa RepID=Q5JQX5_ORYSA	LOC_Os04g53920.1	4e-54	4	31946891	31950280	cDNA leucoanthocyanidin reductase, putative	Bradi5g22820	1e-141	5V	25033962	25035903
Ta.25539.1.S1_at	UniRef90_Q40032	1e-19	BLT14.1 protein n=2 Tax=Triticeae RepID=Q40032_HORVU
Ta.25549.1.S1_at	UniRef90_Q2R8J2	0	NBS-LRR disease resistance protein, putative, expressed (Putative uncharacterized protein) (Os11g0227200 protein) n=1 Tax=Oryza sativa Japonica Group RepID=Q2R8	LOC_Os11g12320.1	1e-20	11	6871691	6873163	cDNA disease resistance protein RPM1, putative	Bradi5g03110	0	5V	3426116	3429062
Ta.25557.1.A1_at	UniRef90_A2XZV4	1e-21	Putative uncharacterized protein n=2 Tax=Oryza sativa RepID=A2XZV4_ORYSI	LOC_Os05g03190.1	1e-43	5	1291402	1295526	cDNA IQ calmodulin-binding motif domain containing protein, expressed	Bradi2g37980	9e-45	2V	38326319	38330302
Ta.25576.1.S1_at	UniRef90_A2Y811	4e-66	Putative uncharacterized protein n=1 Tax=Oryza sativa Indica Group RepID=A2Y811_ORYSI	LOC_Os05g50940.1	6e-59	5	29165609	29166605	cDNA conserved hypothetical protein	Bradi2g14780	1e-54	2V	13270331	13271293
Ta.25581.1.S1_at	UniRef90_Q69SU2	1e-67	Putative UVB-resistance protein (UVR8) (Os02g0554100 protein) n=1 Tax=Oryza sativa Japonica Group RepID=Q69SU2_ORYSJ	LOC_Os02g34860.1	2e-63	2	20908008	20913252	cDNA Regulator of chromosome condensation domain containing protein, expressed	Bradi3g45740	2e-69	3V	47729659	47733685
Ta.25583.1.S1_at	UniRef90_A7PF96	2e-61	Chromosome chr11 scaffold_13, whole genome shotgun sequence n=1 Tax=Vitis vinifera RepID=A7PF96_VITVI	LOC_Os06g43600.2	1e-107	6	26226107	26227763	cDNA LTPL129 - Protease inhibitor/seed storage/LTP family protein precursor, expressed	Bradi1g30420	4e-47	1V	25782093	25783373
Ta.25584.1.S1_at	UniRef90_Q6K848	0	Ribonucleoside-diphosphate reductase n=1 Tax=Oryza sativa Japonica Group RepID=Q6K848_ORYSJ	LOC_Os02g56100.1	0	2	34322368	34327357	cDNA ribonucleoside-diphosphate reductase large subunit, putative, expressed	Bradi3g54560	0	3V	55005033	55010825
Ta.25587.1.S1_at	UniRef90_Q0DTH0	6e-94	Os03g0248200 protein (Fragment) n=3 Tax=Oryza sativa RepID=Q0DTH0_ORYSJ	LOC_Os03g14400.1	1e-15	3	7832729	7830814	cDNA cytochrome P450, putative, expressed	Bradi1g68090	1e-91	1V	66617957	66620311
Ta.25598.1.A1_at	UniRef90_Q10F21	4e-75	Magnesium transporter CorA-like family protein, putative, expressed (Os03g0684400 protein) n=3 Tax=Oryza sativa RepID=Q10F21_ORYSJ	LOC_Os03g48000.1	1e-113	3	27280906	27287559	cDNA CorA-like magnesium transporter protein, putative, expressed	Bradi1g12300	1e-77	1V	9204617	9211618
Ta.25613.1.S1_at	UniRef90_Q4VDM3	1e-99	Cyclic nucleotide-gated ion channel 1 (Fragment) n=2 Tax=Hordeum vulgare subsp. vulgare RepID=Q4VDM3_HORVD	LOC_Os02g15580.3	1e-148	2	8756040	8746950	cDNA cyclic nucleotide-gated ion channel 1, putative, expressed	Bradi3g09550	1e-101	3V	7676323	7687026
Ta.25639.1.S1_at	UniRef90_A2Y2P5	5e-34	Putative uncharacterized protein n=2 Tax=Oryza sativa RepID=A2Y2P5_ORYSI	LOC_Os05g19670.1	4e-61	5	11467091	11468014	cDNA Cupin domain containing protein, expressed	Bradi4g06080	1e-34	4V	5047808	5048674
Ta.25643.1.S1_at	UniRef90_Q01JP2	1e-64	OSIGBa0139P06.6 protein n=3 Tax=Oryza sativa RepID=Q01JP2_ORYSA	LOC_Os04g48060.1	6e-64	4	28412164	28415153	cDNA RFC2 - Putative clamp loader of PCNA, replication factor C subunit 2, expressed	Bradi5g18710	5e-70	5V	21811867	21815733
Ta.25678.1.A1_at	UniRef90_A2Z638	9e-17	Putative uncharacterized protein n=2 Tax=Oryza sativa RepID=A2Z638_ORYSI							Bradi4g39920	7e-09	4V	44465257	44466891
Ta.25712.1.S1_at	UniRef90_A2X8R7	2e-25	Putative uncharacterized protein n=2 Tax=Oryza sativa RepID=A2X8R7_ORYSI	LOC_Os02g47780.1	1e-36	2	29220458	29218004	cDNA hydrolase, alpha/beta fold family domain containing protein, expressed	Bradi3g52850	7e-29	3V	53677945	53680285
Ta.25779.1.S1_at	UniRef90_O24595	6e-89	Glutathione transferase n=1 Tax=Zea mays RepID=O24595_MAIZE	LOC_Os07g28480.1	1e-59	7	16673132	16674338	cDNA glutathione S-transferase, putative, expressed	Bradi1g28340	1e-102	1V	23568891	23569861
Ta.25781.1.S1_at	UniRef90_Q10HX0	1e-115	MATE efflux family protein, expressed n=4 Tax=Oryza sativa RepID=Q10HX0_ORYSJ	LOC_Os03g37640.1	1e-102	3	20874227	20866835	cDNA MATE efflux family protein, putative, expressed	Bradi1g15670	1e-126	1V	12568073	12576659
Ta.25785.1.S1_at	UniRef90_Q2R2M5	1e-05	Phytosulfokine protein containing protein (Os11g0557000 protein) n=3 Tax=Oryza sativa RepID=Q2R2M5_ORYSJ	LOC_Os11g35310.1	1e-21	11	20236613	20237063	cDNA phytosulfokines precursor, putative	Bradi4g16320	3e-13	4V	17070129	17070986
Ta.25849.1.A1_at	UniRef90_A3ATP6	2e-62	Putative uncharacterized protein n=2 Tax=Oryza sativa RepID=A3ATP6_ORYSJ	LOC_Os04g33770.1	1e-112	4	20274911	20279199	cDNA nucleoside-diphosphate-sugar epimerase, putative, expressed	Bradi5g09490	6e-63	5V	12832147	12839624
Ta.25850.1.A1_at
Ta.2586.2.S1_a_at	UniRef90_A2X3S3	1e-104	Putative uncharacterized protein n=3 Tax=Oryza sativa RepID=A2X3S3_ORYSI	LOC_Os02g19820.1	0	2	11596447	11592216	cDNA nodulin MtN3 family protein, putative, expressed	Bradi3g10270	1e-106	3V	8445611	8448339
Ta.2586.2.S1_at	UniRef90_A2X3S3	5e-25	Putative uncharacterized protein n=3 Tax=Oryza sativa RepID=A2X3S3_ORYSI	LOC_Os02g19820.1	3e-53	2	11596447	11592216	cDNA nodulin MtN3 family protein, putative, expressed	Bradi3g10270	2e-31	3V	8445611	8448339
Ta.25860.1.A1_at	UniRef90_Q8S4X4	1e-71	Aquaporin PIP2 n=1 Tax=Triticum aestivum RepID=Q8S4X4_WHEAT	LOC_Os07g26660.1	2e-58	7	15375923	15377299	cDNA aquaporin protein, putative, expressed	Bradi1g28760	2e-63	1V	24084798	24087780
Ta.25880.1.A1_at
Ta.25897.1.A1_at	UniRef90_Q5QL94	8e-26	Putative MYB27 protein n=1 Tax=Oryza sativa Japonica Group RepID=Q5QL94_ORYSJ							Bradi3g36660	4e-34	3V	39042452	39044662
Ta.25901.2.A1_at	UniRef90_A2YGS3	2e-56	Delta-aminolevulinic acid dehydratase n=2 Tax=Oryza sativa RepID=A2YGS3_ORYSI	LOC_Os06g49110.3	3e-65	6	29760837	29756047	cDNA delta-aminolevulinic acid dehydratase, chloroplast precursor, putative, expressed	Bradi3g03360	4e-58	3V	2180418	2183880
Ta.25933.1.S1_at	UniRef90_Q7XAM6	1e-38	Putative condensin subunit 1 (Os07g0659500 protein) n=2 Tax=Oryza sativa Japonica Group RepID=Q7XAM6_ORYSJ	LOC_Os07g46540.1	1e-37	7	27798504	27790113	cDNA condensin complex subunit 1, putative, expressed	Bradi1g19000	1e-73	1V	15203222	15211438
Ta.25933.2.S1_at	UniRef90_Q7XAM6	1e-15	Putative condensin subunit 1 (Os07g0659500 protein) n=2 Tax=Oryza sativa Japonica Group RepID=Q7XAM6_ORYSJ	LOC_Os07g46540.1	4e-17	7	27798504	27790113	cDNA condensin complex subunit 1, putative, expressed	Bradi1g19000	6e-16	1V	15203222	15211438
Ta.25946.1.A1_at	UniRef90_Q8W2X2	1e-43	Putative peroxidase (Os10g0536700 protein) (Class III peroxidase 128) (Peroxidase family protein, expressed) n=2 Tax=Oryza sativa RepID=Q8W2X2_ORYSJ	LOC_Os10g39170.1	5e-45	10	20828611	20830821	cDNA peroxidase precursor, putative, expressed	Bradi3g32130	3e-46	3V	34395331	34397081
Ta.25948.1.A1_at	UniRef90_Q9FE44	3e-36	Hsr201-like (Os01g0104900 protein) n=2 Tax=Oryza sativa RepID=Q9FE44_ORYSJ	LOC_Os01g01520.1	9e-38	1	274084	269145	cDNA transferase family protein, putative, expressed	Bradi2g03440	4e-48	2V	2510696	2513247
Ta.25953.1.A1_at	UniRef90_Q7F8R8	3e-64	Putative mitotic spindle checkpoint component mad3 (Os02g0193600 protein) n=2 Tax=Oryza sativa RepID=Q7F8R8_ORYSJ	LOC_Os02g10020.1	4e-62	2	5209231	5212384	cDNA Mad3/BUB1 homology region 1 domain containing protein, expressed	Bradi3g06840	1e-78	3V	5046247	5049092
Ta.25987.1.A1_at	UniRef90_Q5N8H1	1e-51	Hydrolase-like protein (Os01g0885600 protein) n=3 Tax=Oryza sativa RepID=Q5N8H1_ORYSJ	LOC_Os01g66240.1	3e-53	1	38474574	38479747	cDNA mitochondrion protein, putative, expressed	Bradi2g57190	6e-55	2V	55403945	55407832
Ta.25988.1.A1_at	UniRef90_Q2QMU6	1e-61	Kinesin motor domain containing protein, expressed n=2 Tax=Oryza sativa Japonica Group RepID=Q2QMU6_ORYSJ	LOC_Os12g39980.1	3e-63	12	24685756	24669639	cDNA kinesin motor domain containing protein, putative, expressed	Bradi4g03050	3e-69	4V	2395337	2409280
Ta.26013.1.A1_a_at	UniRef90_Q6K268	4e-24	Ankyrin repeat protein-like (Os09g0123500 protein) n=1 Tax=Oryza sativa Japonica Group RepID=Q6K268_ORYSJ	LOC_Os09g03630.1	1e-25	9	1821556	1813010	cDNA ankyrin, putative, expressed	Bradi4g10090	2e-20	4V	9678307	9685571
Ta.26024.1.A1_at	UniRef90_Q10FV2	4e-36	Expressed protein n=3 Tax=Oryza sativa RepID=Q10FV2_ORYSJ	LOC_Os03g45180.2	1e-21	3	25515361	25510217	cDNA expressed protein	Bradi1g13430	6e-50	1V	10203301	10208496
Ta.26027.1.A1_at	UniRef90_A2ZI99	1e-49	Putative uncharacterized protein n=2 Tax=Oryza sativa RepID=A2ZI99_ORYSI	LOC_Os12g06160.1	4e-90	12	2911591	2910275	cDNA DUF623 domain containing protein, expressed	Bradi3g35450	8e-48	3V	37730937	37731719
Ta.26049.1.S1_a_at	UniRef90_P20026	1e-125	Myb-related protein Hv1 n=2 Tax=Triticeae RepID=MYB1_HORVU	LOC_Os09g36730.1	1e-125	9	21190257	21188900	cDNA MYB family transcription factor, putative, expressed	Bradi4g36460	1e-100	4V	41684926	41686189
Ta.26050.1.S1_at	UniRef90_A2Y7B0	1e-145	Putative uncharacterized protein n=3 Tax=Oryza sativa RepID=A2Y7B0_ORYSI	LOC_Os05g48270.1	0	5	27603683	27606799	cDNA auxin-responsive protein, putative, expressed	Bradi2g17070	1e-152	2V	15232318	15235484
Ta.26051.1.A1_at	UniRef90_Q2QQH7	3e-71	Pumilio-family RNA binding repeat containing protein, expressed (Putative uncharacterized protein) (Os12g0493900 protein) n=1 Tax=Oryza sativa Japonica Group Re	LOC_Os12g31000.1	1e-102	12	18589918	18592583	cDNA pumilio-family RNA binding repeat domain containing protein, expressed	Bradi4g07100	4e-78	4V	5982851	5985227
Ta.26066.1.S1_at	UniRef90_Q6YXG8	1e-139	Phosphoribosylaminoimidazole-succinocarboxamide synthase n=1 Tax=Oryza sativa Japonica Group RepID=Q6YXG8_ORYSJ	LOC_Os09g29190.1	0	9	17741545	17745504	cDNA phosphoribosylaminoimidazole-succinocarboxamide synthase, chloroplast precursor, putative, expressed	Bradi5g14230	1e-144	5V	17668673	17672936
Ta.26092.1.S1_at	UniRef90_A2YWL4	5e-58	Putative uncharacterized protein n=3 Tax=Oryza sativa RepID=A2YWL4_ORYSI	LOC_Os08g38710.1	2e-59	8	24472432	24476815	cDNA uncharacterized glycosyltransferase, putative, expressed	Bradi3g39220	5e-52	3V	41575407	41579538
Ta.26160.1.A1_at	UniRef90_A2WVN6	7e-18	Putative uncharacterized protein n=2 Tax=Oryza sativa RepID=A2WVN6_ORYSI	LOC_Os01g57050.2	1e-45	1	32948187	32946950	cDNA expressed protein	Bradi1g23990	1e-10	1V	19277120	19278214
Ta.26170.1.S1_at	UniRef90_Q6R9L5	3e-19	Putative uncharacterized protein orf121-a-ct n=4 Tax=Poaceae RepID=Q6R9L5_MAIZE	LOC_Os01g57968.1	0	1	33530895	33532660	cDNA expressed protein
Ta.26172.1.A1_at	UniRef90_Q0JFX0	4e-55	Os01g0957000 protein (Fragment) n=2 Tax=Oryza sativa RepID=Q0JFX0_ORYSJ	LOC_Os01g72690.1	9e-57	1	42176788	42182683	cDNA NAD kinase, putative, expressed	Bradi2g61240	6e-60	2V	58355570	58362267
Ta.26175.1.A1_at	UniRef90_Q0JIY9	2e-35	Os01g0770100 protein n=1 Tax=Oryza sativa Japonica Group RepID=Q0JIY9_ORYSJ	LOC_Os01g56370.1	7e-37	1	32488927	32483692	cDNA wax synthase, putative, expressed	Bradi3g18630	6e-39	3V	17151042	17155607
Ta.26195.1.S1_a_at	UniRef90_Q71VM2	1e-110	Plakoglobin/armadillo/beta-catenin-like protein (Fragment) n=1 Tax=Oryza sativa RepID=Q71VM2_ORYSA	LOC_Os01g02200.1	4e-76	1	650881	647128	cDNA armadillo/beta-catenin repeat family protein, putative, expressed	Bradi2g01100	1e-116	2V	684421	687883
Ta.26213.1.S1_at	UniRef90_Q7XRS1	2e-10	OSJNBb0072M01.12 protein (Os04g0516200 protein) n=3 Tax=Oryza sativa RepID=Q7XRS1_ORYSJ	LOC_Os04g43580.2	1e-22	4	25606431	25604877	cDNA DUF640 domain containing protein, putative, expressed	Bradi5g15700	4e-12	5V	19122723	19123571
Ta.26225.1.A1_at
Ta.26232.1.S1_at
Ta.26242.1.S1_at	UniRef90_Q0DYD6	2e-58	Os02g0700300 protein n=3 Tax=Oryza sativa RepID=Q0DYD6_ORYSJ	LOC_Os02g47190.1	1e-31	2	28803051	28806107	cDNA MYB family transcription factor, putative, expressed	Bradi3g52500	8e-71	3V	53391104	53393309
Ta.26244.1.S1_at	UniRef90_Q6ET90	3e-82	Mechanosensitive ion channel domain-containing protein-like (Putative uncharacterized protein) (Os02g0668000 protein) n=2 Tax=Oryza sativa RepID=Q6ET90_ORYSJ	LOC_Os02g44770.1	1e-124	2	27112122	27116571	cDNA uncharacterized mscS family protein, putative, expressed	Bradi3g51250	4e-86	3V	52343800	52347689
Ta.26276.1.A1_at	UniRef90_A2YFJ7	1e-81	Putative uncharacterized protein n=3 Tax=Oryza sativa RepID=A2YFJ7_ORYSI	LOC_Os06g43690.1	4e-90	6	26302840	26311415	cDNA WD repeat-containing protein, putative, expressed	Bradi1g30580	6e-90	1V	25897629	25906681
Ta.26299.1.A1_at	UniRef90_A2Y262	5e-65	Putative uncharacterized protein n=1 Tax=Oryza sativa Indica Group RepID=A2Y262_ORYSI	LOC_Os10g09620.1	3e-65	10	5221183	5215480	cDNA OsWAK108 - OsWAK receptor-like protein kinase, expressed	Bradi5g03150	8e-64	5V	3525942	3529176
Ta.26331.1.A1_at	UniRef90_Q53NB6	3e-63	POT family, putative n=3 Tax=Oryza sativa RepID=Q53NB6_ORYSJ	LOC_Os11g12740.1	1e-117	11	7194297	7188975	cDNA peptide transporter PTR2, putative, expressed	Bradi4g21790	3e-63	4V	25517377	25521995
Ta.26335.1.S1_a_at	UniRef90_A3AUA3	1e-123	Putative uncharacterized protein n=1 Tax=Oryza sativa Japonica Group RepID=A3AUA3_ORYSJ	LOC_Os04g37550.1	1e-179	4	22162820	22164682	cDNA aspartic proteinase nepenthesin-2 precursor, putative, expressed	Bradi5g11690	1e-120	5V	15220173	15221870
Ta.26340.1.A1_at	UniRef90_Q42839	4e-44	Chitinase n=1 Tax=Hordeum vulgare RepID=Q42839_HORVU	LOC_Os05g33140.1	1e-71	5	19372842	19374218	cDNA CHIT5 - Chitinase family protein precursor, expressed	Bradi2g26000	5e-46	2V	24238722	24240279
Ta.26399.1.A1_at
Ta.26458.1.A1_at	UniRef90_Q4PR42	2e-40	Expansin-A24 n=3 Tax=Oryza sativa RepID=EXP24_ORYSJ	LOC_Os02g16800.1	5e-42	2	9574545	9575500	cDNA expansin precursor, putative, expressed	Bradi3g09950	5e-46	3V	8131905	8132972
Ta.2659.1.S1_at	UniRef90_Q2HZE4	3e-52	Cinnamyl alcohol dehydrogenase (Fragment) n=1 Tax=Phleum pratense RepID=Q2HZE4_PHLPR	LOC_Os09g23560.1	1e-64	9	14000191	14002181	cDNA dehydrogenase, putative, expressed	Bradi4g29770	1e-58	4V	35413705	35415181
Ta.2667.1.S1_at	UniRef90_P50299	0	S-adenosylmethionine synthetase 1 n=21 Tax=Magnoliophyta RepID=METK1_HORVU	LOC_Os05g04510.2	0	5	2089014	2092324	cDNA S-adenosylmethionine synthetase, putative, expressed	Bradi2g12160	0	2V	10494907	10497446
Ta.2669.1.S1_a_at	UniRef90_Q8GT52	0	Hexose transporter n=3 Tax=BEP clade RepID=Q8GT52_HORVU	LOC_Os10g39440.1	0	10	20976750	20981273	cDNA transporter family protein, putative, expressed	Bradi3g32210	0	3V	34479930	34484510
Ta.2678.3.S1_a_at	UniRef90_Q5MJ27	2e-23	Low temperature and salt responsive protein n=1 Tax=Pennisetum glaucum RepID=Q5MJ27_PENAM	LOC_Os07g44180.1	4e-74	7	26402680	26403735	cDNA OsRCI2-10 - Hydrophobic protein LTI6A, expressed	Bradi1g20220	3e-28	1V	16187554	16188302
Ta.2678.3.S1_at	UniRef90_Q5MJ27	3e-23	Low temperature and salt responsive protein n=1 Tax=Pennisetum glaucum RepID=Q5MJ27_PENAM	LOC_Os07g44180.1	4e-74	7	26402680	26403735	cDNA OsRCI2-10 - Hydrophobic protein LTI6A, expressed	Bradi1g20220	3e-28	1V	16187554	16188302
Ta.26802.1.A1_at
Ta.26901.1.S1_at	UniRef90_A2YE19	0	Putative uncharacterized protein n=2 Tax=Oryza sativa RepID=A2YE19_ORYSI	LOC_Os06g36270.5	0	6	21254245	21258925	cDNA receptor-like protein kinase 5 precursor, putative, expressed	Bradi1g37960	0	1V	34016570	34020014
Ta.26903.1.S1_a_at	UniRef90_Q6ZHU4	1e-136	Putative uncharacterized protein OJ1135_F06.7 (Os02g0202600 protein) n=1 Tax=Oryza sativa Japonica Group RepID=Q6ZHU4_ORYSJ	LOC_Os02g10820.1	0	2	5748141	5744792	cDNA Sel1 repeat domain containing protein, putative, expressed	Bradi3g07530	1e-140	3V	5694223	5697698
Ta.26903.3.S1_a_at	UniRef90_Q6ZHU4	1e-136	Putative uncharacterized protein OJ1135_F06.7 (Os02g0202600 protein) n=1 Tax=Oryza sativa Japonica Group RepID=Q6ZHU4_ORYSJ	LOC_Os02g10820.1	0	2	5748141	5744792	cDNA Sel1 repeat domain containing protein, putative, expressed	Bradi3g07530	1e-140	3V	5694223	5697698
Ta.26911.1.S1_at	UniRef90_Q6Z754	2e-50	Putative Zn-dependent protease with chaperone function (Os02g0735100 protein) n=1 Tax=Oryza sativa Japonica Group RepID=Q6Z754_ORYSJ							Bradi3g59980	2e-55	3V	59045474	59049112
Ta.26916.1.A1_at	UniRef90_Q8W428	8e-15	Chitinase 2 n=1 Tax=Triticum aestivum RepID=Q8W428_WHEAT	LOC_Os05g33140.1	2e-10	5	19372842	19374218	cDNA CHIT5 - Chitinase family protein precursor, expressed	Bradi2g47210	3e-09	2V	47548066	47549245
Ta.26928.1.S1_a_at	UniRef90_Q3MV21	0	Fructan exohydrolase n=1 Tax=Triticum aestivum RepID=Q3MV21_WHEAT	LOC_Os01g73580.1	1e-146	1	42625277	42629396	cDNA glycosyl hydrolases, putative, expressed	Bradi2g61830	1e-158	2V	58754539	58758163
Ta.26929.2.S1_a_at	UniRef90_A2Y505	1e-07	Putative uncharacterized protein n=3 Tax=Oryza sativa RepID=A2Y505_ORYSI							Bradi3g21250	3e-18	3V	20273779	20275878
Ta.26930.1.S1_at	UniRef90_Q8LMR0	0	Putative phosphoserine aminotransferase (Putative uncharacterized protein) (Os03g0157900 protein) (Phosphoserine aminotransferase, chloroplast, putative, expres	LOC_Os03g06200.1	0	3	3109720	3111539	cDNA aminotransferase, putative, expressed	Bradi1g74590	0	1V	71775551	71777981
Ta.26982.1.A1_at	UniRef90_Q7XBS8	8e-61	POT family protein, expressed (Putative uncharacterized protein) (Os10g0579600 protein) n=3 Tax=Oryza sativa RepID=Q7XBS8_ORYSJ	LOC_Os10g42870.2	1e-43	10	23043170	23046226	cDNA peptide transporter PTR2, putative, expressed	Bradi3g34590	6e-70	3V	36930834	36934465
Ta.27000.1.A1_at	UniRef90_Q0JM38	5e-52	Os01g0543100 protein n=4 Tax=Oryza sativa RepID=Q0JM38_ORYSJ	LOC_Os01g36240.1	1e-114	1	20060916	20065485	cDNA peroxidase precursor, putative, expressed	Bradi2g40590	6e-53	2V	40884442	40886951
Ta.27008.1.S1_at	UniRef90_Q0GR06	1e-49	Germin-like protein 5a n=1 Tax=Hordeum vulgare subsp. vulgare RepID=Q0GR06_HORVD	LOC_Os01g18170.1	1e-145	1	10168292	10166862	cDNA Cupin domain containing protein, expressed	Bradi3g43490	1e-50	3V	44993354	44994313
Ta.27021.1.A1_at	UniRef90_Q0DSS4	2e-54	Os03g0291800 protein (Fragment) n=3 Tax=Oryza sativa RepID=Q0DSS4_ORYSJ	LOC_Os03g18140.1	1e-107	3	10146913	10152054	cDNA expressed protein	Bradi1g65530	1e-58	1V	64503185	64507967
Ta.27041.1.S1_at	UniRef90_Q0DX39	9e-47	Os02g0776400 protein n=1 Tax=Oryza sativa Japonica Group RepID=Q0DX39_ORYSJ	LOC_Os02g53620.1	1e-28	2	32792476	32788356	cDNA nuclear transcription factor Y subunit, putative, expressed	Bradi3g57320	7e-73	3V	56963796	56967591
Ta.27045.1.S1_at	UniRef90_UPI00017393CF	5e-55	formyltetrahydrofolate deformylase, putative n=1 Tax=Arabidopsis thaliana RepID=UPI00017393CF	LOC_Os03g01222.4	1e-41	3	143603	146769	cDNA formyl transferase, putative, expressed	Bradi1g78480	7e-41	1V	74460215	74462443
Ta.2708.1.S1_a_at	UniRef90_A2YBF6	0	Fructose-bisphosphate aldolase n=3 Tax=Oryza sativa RepID=A2YBF6_ORYSI	LOC_Os06g14740.1	0	6	8300781	8315933	cDNA NAD binding domain of 6-phosphogluconate dehydrogenase containing protein, expressed	Bradi1g44060	0	1V	42147407	42165667
Ta.27101.11.S1_at	UniRef90_P59169	1e-69	Histone H3.3 n=37 Tax=Eukaryota RepID=H33_ARATH	LOC_Os06g04030.1	1e-153	6	1645327	1644415	cDNA histone H3, putative, expressed	Bradi5g11920	2e-71	5V	15397326	15400262
Ta.27101.2.S1_at	UniRef90_Q00YS0	9e-68	Histones H3 and H4 (ISS) n=2 Tax=Ostreococcus RepID=Q00YS0_OSTTA	LOC_Os01g64640.1	1e-175	1	37512703	37513521	cDNA histone H3, putative, expressed	Bradi4g07840	8e-71	4V	6754970	6755728
Ta.27101.3.S1_at	UniRef90_B0X778	7e-68	Histone H3.3 type 2 n=4 Tax=Coelomata RepID=B0X778_CULQU	LOC_Os01g64640.1	0	1	37512703	37513521	cDNA histone H3, putative, expressed	Bradi4g07840	2e-70	4V	6754970	6755728
Ta.27101.7.S1_at	UniRef90_B0XDJ5	2e-69	Histone H3 n=5 Tax=Coelomata RepID=B0XDJ5_CULQU	LOC_Os01g64640.1	0	1	37512703	37513521	cDNA histone H3, putative, expressed	Bradi4g07840	1e-70	4V	6754970	6755728
Ta.27117.2.S1_a_at	UniRef90_P62120	6e-06	60S ribosomal protein L41 n=10 Tax=Magnoliophyta RepID=RL41_ARATH	LOC_Os08g03579.2	1e-26	8	1674035	1675934	cDNA expressed protein
Ta.2713.2.S1_a_at	UniRef90_Q01JZ6	1e-69	H0525E10.12 protein n=2 Tax=Oryza sativa RepID=Q01JZ6_ORYSA	LOC_Os04g34460.1	1e-52	4	20701379	20704413	cDNA PAP fibrillin family domain containing protein, expressed	Bradi5g09940	6e-57	5V	13218584
Ta.27135.1.S1_at	UniRef90_Q7Y1F0	0	Serine hydroxymethyltransferase n=1 Tax=Oryza sativa Japonica Group RepID=Q7Y1F0_ORYSJ	LOC_Os03g52840.1	0	3	30292590	30297288	cDNA serine hydroxymethyltransferase, mitochondrial precursor, putative, expressed	Bradi1g09300	0	1V	6675792	6680041
Ta.27144.3.S1_at
Ta.27192.1.S1_at	UniRef90_Q43214	6e-72	Protein H2A.6 n=3 Tax=Triticum aestivum RepID=H2A6_WHEAT	LOC_Os01g31800.1	1e-107	1	17419386	17420245	cDNA Core histone H2A/H2B/H3/H4 domain containing protein, putative, expressed	Bradi4g28560	9e-59	4V	33980350	33981169
Ta.27229.1.S1_at	UniRef90_Q8L698	6e-32	Defensin n=1 Tax=Triticum aestivum RepID=Q8L698_WHEAT	LOC_Os02g41904.1	1e-38	2	25184615	25185352	cDNA DEF7 - Defensin and Defensin-like DEFL family	Bradi3g49380	7e-28	3V	50741854	50742585
Ta.27238.1.S1_at	UniRef90_A2WUY4	1e-119	Putative uncharacterized protein n=3 Tax=Oryza sativa RepID=A2WUY4_ORYSI	LOC_Os01g54010.1	1e-114	1	31064077	31069104	cDNA peptidase, putative, expressed	Bradi2g49510	1e-134	2V	49584480	49593878
Ta.27335.1.S1_at	UniRef90_A3A456	1e-70	Putative uncharacterized protein n=1 Tax=Oryza sativa Japonica Group RepID=A3A456_ORYSJ	LOC_Os02g10350.1	0	2	5442079	5447380	cDNA MLO domain containing protein, putative, expressed	Bradi3g07150	8e-88	3V	5298348	5303103
Ta.27338.1.S1_at	UniRef90_A5HB57	1e-129	O-methyltransferase 3 n=1 Tax=Triticum aestivum RepID=A5HB57_WHEAT	LOC_Os08g06100.1	1e-18	8	3339962	3336754	cDNA O-methyltransferase, putative, expressed	Bradi1g14870	1e-87	1V	11839710	11841575
Ta.27343.1.S1_at	UniRef90_Q53LH2	0	Transmembrane amino acid transporter protein (Os11g0195600 protein) (Amino acid carrier, putative, expressed) n=1 Tax=Oryza sativa Japonica Group RepID=Q53LH2_O	LOC_Os11g09020.1	0	11	4795016	4797215	cDNA amino acid transporter, putative, expressed	Bradi4g41040	0	4V	45268769	45270731
Ta.27369.2.S1_at	UniRef90_Q5UNP2	2e-36	Non-specific lipid-transfer protein n=1 Tax=Hordeum vulgare subsp. vulgare RepID=Q5UNP2_HORVD	LOC_Os02g24720.1	1e-25	2	14331198	14333118	cDNA LTPL21 - Protease inhibitor/seed storage/LTP family protein precursor	Bradi1g21870	4e-20	1V	17577008	17577944
Ta.2737.1.S1_at	UniRef90_Q0JGD3	9e-76	Os01g0929100 protein (Fragment) n=3 Tax=Oryza sativa Japonica Group RepID=Q0JGD3_ORYSJ	LOC_Os01g70400.1	1e-143	1	40784081	40786177	cDNA expressed protein	Bradi2g59550	3e-78	2V	57230939	57232136
Ta.27389.1.S1_at	UniRef90_P20158	8e-24	Gamma-1-purothionin n=1 Tax=Triticum aestivum RepID=THG1_WHEAT							Bradi3g17850	2e-25	3V	16226224	16227062
Ta.27399.3.S1_at	UniRef90_Q6YY11	4e-09	Putative uncharacterized protein OSJNBb0056I22.41-1 (Putative uncharacterized protein) (Os02g0586900 protein) (Putative uncharacterized protein OSJNBb0046O12.1-	LOC_Os02g37480.1	1e-10	2	22616510	22617319	cDNA glycine-rich cell wall structural protein precursor, putative, expressed	Bradi3g47290	1e-20	3V	48939020	48939447
Ta.2742.2.S1_a_at	UniRef90_Q84M73	1e-112	Putative uncharacterized protein OSJNBa0059G06.17 (Os03g0857400 protein) (Expressed protein) n=1 Tax=Oryza sativa Japonica Group RepID=Q84M73_ORYSJ	LOC_Os03g64020.2	1e-124	3	36176078	36173508	cDNA expressed protein	Bradi1g00940	1e-138	1V	649585	652374
Ta.27445.1.S1_at	UniRef90_Q5Z974	0	Cell division protease ftsH homolog 1, chloroplastic n=1 Tax=Oryza sativa Japonica Group RepID=FTSH1_ORYSJ	LOC_Os06g51029.1	0	6	30876995	30869319	cDNA OsFtsH1 FtsH protease, homologue of AtFtsH1/5, expressed	Bradi1g29900	0	1V	25388337	25392473
Ta.27479.1.S1_at	UniRef90_A2X7P5	7e-62	Putative uncharacterized protein n=2 Tax=Oryza sativa RepID=A2X7P5_ORYSI	LOC_Os02g42880.1	2e-64	2	25785344	25783370	cDNA remorin C-terminal domain containing protein, putative, expressed	Bradi3g50000	5e-78	3V	51207583	51209598
Ta.27493.1.S1_at	UniRef90_A2ZX42	1e-171	Putative uncharacterized protein n=1 Tax=Oryza sativa Japonica Group RepID=A2ZX42_ORYSJ	LOC_Os01g51360.3	0	1	29531802	29528681	cDNA lipase, putative, expressed	Bradi2g47970	0	2V	48326020	48327614
Ta.27554.1.S1_at	UniRef90_Q10QN3	1e-150	1,4-dihydroxy-2-naphthoate phytyltransferase family protein, expressed (Os03g0190100 protein) n=3 Tax=Oryza sativa RepID=Q10QN3_ORYSJ	LOC_Os03g09060.1	1e-125	3	4699188	4696227	cDNA prenyltransferase, putative, expressed	Bradi1g71860	1e-165	1V	69771102	69774177
Ta.27562.1.S1_at	UniRef90_Q5JM92	0	Putative cell cycle switch protein (Os01g0972900 protein) n=1 Tax=Oryza sativa Japonica Group RepID=Q5JM92_ORYSJ	LOC_Os01g74146.1	0	1	42948370	42951670	cDNA WD repeat-containing protein, putative, expressed	Bradi2g62140	0	2V	58928256	58931402
Ta.27646.1.S1_at	UniRef90_Q32904	2e-90	Chlorophyll a-b binding protein 3, chloroplastic n=1 Tax=Pisum sativum RepID=CB23_PEA	LOC_Os02g10390.1	1e-157	2	5470496	5468367	cDNA chlorophyll A-B binding protein, putative, expressed	Bradi3g07190	6e-85	3V	5324656	5325944
Ta.27657.1.S1_at	UniRef90_Q43214	1e-62	Protein H2A.6 n=3 Tax=Triticum aestivum RepID=H2A6_WHEAT	LOC_Os03g17100.1	1e-107	3	9498762	9497836	cDNA Core histone H2A/H2B/H3/H4 domain containing protein, putative, expressed	Bradi1g66360	3e-53	1V	65188412	65189357
Ta.27657.12.S1_at	UniRef90_Q43214	2e-67	Protein H2A.6 n=3 Tax=Triticum aestivum RepID=H2A6_WHEAT	LOC_Os05g02300.1	1e-107	5	738204	739079	cDNA Core histone H2A/H2B/H3/H4 domain containing protein, putative, expressed	Bradi4g28560	8e-60	4V	33980350	33981169
Ta.27657.5.S1_at	UniRef90_P02276	5e-75	Histone H2A.2.1 n=2 Tax=Triticum aestivum RepID=H2A2_WHEAT	LOC_Os05g02300.1	1e-111	5	738204	739079	cDNA Core histone H2A/H2B/H3/H4 domain containing protein, putative, expressed	Bradi1g66360	5e-60	1V	65188412	65189357
Ta.27657.9.S1_at	UniRef90_P02276	5e-74	Histone H2A.2.1 n=2 Tax=Triticum aestivum RepID=H2A2_WHEAT	LOC_Os03g17100.1	1e-116	3	9498762	9497836	cDNA Core histone H2A/H2B/H3/H4 domain containing protein, putative, expressed	Bradi1g66360	4e-62	1V	65188412	65189357
Ta.27660.1.S1_at	UniRef90_Q40073	0	Ribulose bisphosphate carboxylase/oxygenase activase A, chloroplastic n=5 Tax=Eukaryota RepID=RCAA_HORVU	LOC_Os11g47970.1	0	11	28413119	28411073	cDNA AAA-type ATPase family protein, putative, expressed	Bradi4g09120	0	4V	8421575	8424056
Ta.27708.1.S1_at	UniRef90_Q43217	2e-55	Histone H2B.3 n=2 Tax=Triticum aestivum RepID=H2B3_WHEAT	LOC_Os01g05900.1	1e-132	1	2837580	2819036	cDNA Core histone H2A/H2B/H3/H4 domain containing protein, putative	Bradi2g54540	1e-63	2V	53415711	53416484
Ta.27711.1.S1_at	UniRef90_Q60EC4	1e-173	Unknow protein (Os05g0425700 protein) n=3 Tax=Oryza sativa RepID=Q60EC4_ORYSJ	LOC_Os05g35110.1	0	5	20784613	20788538	cDNA OsFBL22 - F-box domain and LRR containing protein, expressed	Bradi2g24860	1e-180	2V	22645629	22649631
Ta.27725.1.S1_at	UniRef90_P68178	3e-21	Salt stress-induced hydrophobic peptide ESI3 n=3 Tax=Triticeae RepID=ESI3_LOPEL	LOC_Os03g17790.1	1e-32	3	9899336	9898694	cDNA OsRCI2-5 - Putative low temperature and salt responsive protein, expressed	Bradi1g65780	1e-20	1V	64693791	64694453
Ta.27744.2.S1_a_at	UniRef90_Q2RB41	1e-149	GDA1/CD39 family protein (Putative uncharacterized protein) n=2 Tax=Oryza sativa RepID=Q2RB41_ORYSJ	LOC_Os11g03290.1	1e-44	11	1221801	1225702	cDNA nucleoside-triphosphatase, putative, expressed	Bradi3g06420	1e-170	3V	4631543	4635113
Ta.27750.1.S1_at	UniRef90_P15290	8e-54	Oxalate oxidase GF-2.8 n=10 Tax=Pooideae RepID=GER2_WHEAT	LOC_Os03g48750.1	1e-21	3	27773149	27772139	cDNA Cupin domain containing protein, expressed	Bradi1g11920	1e-48	1V	8858630	8859654
Ta.27751.3.S1_at	UniRef90_P23993	5e-90	Photosystem I reaction center subunit XI, chloroplastic n=3 Tax=BEP clade RepID=PSAL_HORVU	LOC_Os12g23200.1	1e-180	12	13112478	13114695	cDNA photosystem I reaction center subunit XI, chloroplast precursor, putative, expressed	Bradi4g08020	7e-89	4V	6995315	6996490
Ta.27751.6.S1_at	UniRef90_A2XJ35	4e-38	Chlorophyll a-b binding protein, chloroplastic n=4 Tax=BEP clade RepID=CB23_ORYSI	LOC_Os03g39610.2	1e-112	3	21998449	22000221	cDNA chlorophyll A-B binding protein, putative, expressed	Bradi1g15290	3e-40	1V	12231068	12232293
Ta.27753.1.S1_at	UniRef90_P34937	1e-101	Triosephosphate isomerase, cytosolic n=4 Tax=Triticeae RepID=TPIS_HORVU	LOC_Os01g05490.1	1e-106	1	2592641	2588537	cDNA triosephosphate isomerase, cytosolic, putative, expressed	Bradi2g03170	1e-103	2V	2276428	2279576
Ta.27771.1.S1_at	UniRef90_A2Y4J7	0	Putative uncharacterized protein n=1 Tax=Oryza sativa Indica Group RepID=A2Y4J7_ORYSI	LOC_Os05g33570.2	0	5	19675341	19655990	cDNA pyruvate, phosphate dikinase, chloroplast precursor, putative, expressed	Bradi2g25740	0	2V	23915350	23921663
Ta.27772.1.S1_at	UniRef90_Q01KC3	1e-124	H0215F08.7 protein n=2 Tax=Oryza sativa RepID=Q01KC3_ORYSA	LOC_Os03g57220.2	0	3	32621399	32625406	cDNA hydroxyacid oxidase 1, putative, expressed	Bradi5g22250	1e-112	5V	24690458	24694020
Ta.2781.1.S1_at	UniRef90_A0MPL0	6e-97	CBFIVb-A20 n=6 Tax=Triticeae RepID=A0MPL0_WHEAT	LOC_Os09g35010.1	1e-37	9	20395724	20394743	cDNA dehydration-responsive element-binding protein, putative, expressed	Bradi4g35650	2e-33	4V	40976869	40977919
Ta.27830.1.S1_at	UniRef90_A2XB06	1e-35	Putative uncharacterized protein n=3 Tax=Oryza sativa RepID=A2XB06_ORYSI	LOC_Os02g57140.3	1e-44	2	34985331	34990772	cDNA expressed protein	Bradi3g55290	9e-44	3V	55556852	55561259
Ta.27864.1.S1_at	UniRef90_Q9SR70	3e-69	Peptidyl-prolyl cis-trans isomerase n=1 Tax=Arabidopsis thaliana RepID=Q9SR70_ARATH	LOC_Os07g09040.1	6e-95	7	4720768	4726025	cDNA peptidyl-prolyl cis-trans isomerase, FKBP-type, putative, expressed	Bradi1g54970	6e-86	1V	53332703	53335417
Ta.2787.1.S1_at	UniRef90_Q8W192	1e-89	Dehydrin WZY1-1 n=1 Tax=Triticum aestivum RepID=Q8W192_WHEAT	LOC_Os11g26790.1	1e-45	11	14880171	14878878	cDNA dehydrin, putative, expressed	Bradi1g37410	3e-66	1V	33268206	33269117
Ta.2789.1.S1_a_at	UniRef90_Q96466	0	Sucrose:fructan 6-fructosyltransferase n=2 Tax=Triticeae RepID=Q96466_HORVU	LOC_Os02g01590.2	1e-19	2	343057	347196	cDNA glycosyl hydrolases, putative, expressed	Bradi1g52210	0	1V	50586062	50590075
Ta.2789.1.S1_at	UniRef90_Q96466	0	Sucrose:fructan 6-fructosyltransferase n=2 Tax=Triticeae RepID=Q96466_HORVU	LOC_Os02g01590.2	1e-17	2	343057	347196	cDNA glycosyl hydrolases, putative, expressed	Bradi1g52210	0	1V	50586062	50590075
Ta.2789.2.S1_at	UniRef90_Q96466	0	Sucrose:fructan 6-fructosyltransferase n=2 Tax=Triticeae RepID=Q96466_HORVU	LOC_Os02g01590.2	1e-19	2	343057	347196	cDNA glycosyl hydrolases, putative, expressed	Bradi1g52210	0	1V	50586062	50590075
Ta.2791.1.S1_at	UniRef90_Q38JE8	1e-101	Temperature-induced lipocalin-1 n=2 Tax=Triticeae RepID=Q38JE8_HORVU	LOC_Os02g39930.1	1e-146	2	24147204	24146243	cDNA OsTIL-1 Temperature-induced lipocalin-1, expressed	Bradi3g48590	7e-99	3V	50001279	50002387
Ta.27913.1.S1_at	UniRef90_Q0D620	6e-59	Os07g0517300 protein (Fragment) n=1 Tax=Oryza sativa Japonica Group RepID=Q0D620_ORYSJ	LOC_Os07g33360.1	4e-62	7	19937450	19942176	cDNA expressed protein	Bradi1g26180	6e-66	1V	21248630	21254176
Ta.27941.1.S1_at	UniRef90_Q01KJ4	7e-58	H0404F02.3 protein n=2 Tax=Oryza sativa RepID=Q01KJ4_ORYSA	LOC_Os04g48790.1	1e-40	4	28920901	28924466	cDNA rhoGAP domain containing protein, expressed	Bradi5g19040	5e-76	5V	22093090	22096512
Ta.27941.2.S1_at	UniRef90_Q01KJ4	1e-134	H0404F02.3 protein n=2 Tax=Oryza sativa RepID=Q01KJ4_ORYSA	LOC_Os04g48790.1	0	4	28920901	28924466	cDNA rhoGAP domain containing protein, expressed	Bradi5g19040	1e-142	5V	22093090	22096512
Ta.27959.1.S1_at	UniRef90_Q2QYS2	2e-51	Protein kinase domain containing protein, expressed (Os12g0108100 protein) n=2 Tax=Oryza sativa Japonica Group RepID=Q2QYS2_ORYSJ	LOC_Os12g01740.2	3e-87	12	442732	438034	cDNA serine/threonine-protein kinase, putative, expressed	Bradi4g26810	4e-58	4V	31866593	31871008
Ta.27970.1.A1_at	UniRef90_Q01HL4	7e-13	H0211F06-OSIGBa0153M17.4 protein n=4 Tax=BEP clade RepID=Q01HL4_ORYSA	LOC_Os04g17100.1	2e-14	4	9359857	9358634	cDNA heavy metal-associated domain containing protein, expressed	Bradi1g70700	5e-18	1V	68900334	68901256
Ta.27983.2.S1_a_at	UniRef90_Q6Z5N1	2e-99	Putative potyviral helper component protease-interacting protein 2 (Os02g0739900 protein) n=3 Tax=Oryza sativa RepID=Q6Z5N1_ORYSJ	LOC_Os02g50640.1	1e-96	2	30928422	30924197	cDNA HEAT repeat family protein, putative, expressed	Bradi3g59730	1e-111	3V	58858485	58862489
Ta.2800.2.S1_a_at	UniRef90_Q6YW97	0	MAP3K protein kinase-like protein (Os09g0115600 protein) n=1 Tax=Oryza sativa Japonica Group RepID=Q6YW97_ORYSJ	LOC_Os09g02729.1	0	9	1237533	1225547	cDNA phospholipase C, putative, expressed	Bradi4g08470	0	4V	7525782	7530161
Ta.28015.1.S1_at	UniRef90_Q5ZDI7	1e-90	Putative uncharacterized protein P0686E09.32-1 (Os01g0617900 protein) n=4 Tax=Oryza sativa RepID=Q5ZDI7_ORYSJ	LOC_Os01g43070.1	1e-66	1	24571938	24575249	cDNA psbP-related thylakoid lumenal protein 4, chloroplast precursor, putative, expressed	Bradi2g43680	1e-110	2V	44152779	44156669
Ta.28052.1.S1_at	UniRef90_Q2QND9	9e-41	Expressed protein (Os12g0569200 protein) n=2 Tax=Oryza sativa RepID=Q2QND9_ORYSJ	LOC_Os12g38140.1	1e-13	12	23386502	23387330	cDNA expressed protein	Bradi4g04190	2e-58	4V	3399461	3400518
Ta.28055.2.S1_a_at	UniRef90_Q0JA21	3e-38	Os04g0619800 protein n=2 Tax=Oryza sativa Japonica Group RepID=Q0JA21_ORYSJ	LOC_Os04g52880.1	1e-31	4	31307645	31309062	cDNA expressed protein	Bradi5g22060	2e-37	5V	24526422	24527582
Ta.28055.2.S1_at	UniRef90_A8B8B1	4e-36	H0114G12.9 protein n=3 Tax=Oryza sativa RepID=A8B8B1_ORYSA	LOC_Os04g52880.1	1e-31	4	31307645	31309062	cDNA expressed protein	Bradi5g22060	6e-35	5V	24526422	24527582
Ta.28058.1.S1_at	UniRef90_A2WZE3	2e-35	Putative uncharacterized protein n=2 Tax=Oryza sativa RepID=A2WZE3_ORYSI	LOC_Os11g06720.1	1e-16	11	3275328	3274338	cDNA abscisic stress-ripening, putative, expressed	Bradi2g61590	1e-63	2V	58619407	58620450
Ta.28068.1.S1_at	UniRef90_A2X3G6	1e-129	Putative uncharacterized protein n=4 Tax=BEP clade RepID=A2X3G6_ORYSI	LOC_Os02g17920.1	1e-161	2	10380937	10378453	cDNA glyoxalase family protein, putative, expressed	Bradi3g10330	1e-132	3V	8508016	8510437
Ta.2807.1.A1_at	UniRef90_Q0D4Z0	3e-56	Os07g0596000 protein (Fragment) n=1 Tax=Oryza sativa Japonica Group RepID=Q0D4Z0_ORYSJ	LOC_Os07g40480.1	7e-54	7	24257024	24251929	cDNA zinc finger family protein, putative, expressed	Bradi1g22730	1e-59	1V	18243610	18248550
Ta.28131.1.S1_at
Ta.28139.1.S1_at	UniRef90_Q7XT30	8e-30	OSJNBa0010H02.22 protein (Os04g0554500 protein) (Lipid transfer protein-like protein) n=3 Tax=Oryza sativa RepID=Q7XT30_ORYSJ	LOC_Os02g44320.1	1e-41	2	26808687	26809674	cDNA LTPL113 - Protease inhibitor/seed storage/LTP family protein precursor, expressed	Bradi1g78240	1e-35	1V	74296765	74297655
Ta.28177.1.A1_at	UniRef90_Q10BH4	8e-40	Expressed protein (Os03g0817800 protein) n=2 Tax=Oryza sativa Japonica Group RepID=Q10BH4_ORYSJ	LOC_Os03g60340.1	1e-49	3	34307672	34303951	cDNA leaf senescence related protein, putative, expressed	Bradi1g03940	1e-37	1V	2643064	2648131
Ta.2819.2.S1_a_at	UniRef90_A2Z1X7	3e-51	Putative uncharacterized protein n=3 Tax=root RepID=A2Z1X7_ORYSI	LOC_Os09g27930.1	5e-77	9	16972689	16974736	cDNA ubiquitin fusion protein, putative, expressed	Bradi2g28050	1e-47	2V	27259590	27260490
Ta.28197.1.S1_at	UniRef90_Q6YT73	0	Putative glycolate oxidase (Os07g0152900 protein) (Putative (S)-2-hydroxy-acid oxidase) n=1 Tax=Oryza sativa Japonica Group RepID=Q6YT73_ORYSJ	LOC_Os07g05820.2	0	7	2796692	2800365	cDNA hydroxyacid oxidase 1, putative, expressed	Bradi1g58480	0	1V	57308929	57311876
Ta.28199.1.S1_at	UniRef90_A6N1K0	1e-118	Nucleosome chromatin assembly protein (Fragment) n=3 Tax=Oryza sativa RepID=A6N1K0_ORYSI	LOC_Os02g36710.1	0	2	22150173	22145563	cDNA SET, putative, expressed	Bradi3g46800	1e-133	3V	48564415	48569045
Ta.28218.2.A1_at	UniRef90_A2YNY3	9e-25	Putative uncharacterized protein n=1 Tax=Oryza sativa Indica Group RepID=A2YNY3_ORYSI	LOC_Os07g43530.2	1e-06	7	26041232	26038684	cDNA helix-loop-helix DNA-binding domain containing protein, expressed	Bradi1g20560	4e-34	1V	16453396	16456092
Ta.28219.1.A1_at	UniRef90_Q8RW01	6e-07	Glutathione transferase n=1 Tax=Triticum aestivum RepID=Q8RW01_WHEAT	LOC_Os10g38740.1	1e-13	10	20561791	20563433	cDNA glutathione S-transferase, putative, expressed
Ta.28220.1.S1_at	UniRef90_P24629	0	Heat shock cognate 70 kDa protein 1 n=3 Tax=Magnoliophyta RepID=HSP71_SOLLC	LOC_Os11g47760.1	0	11	28281027	28285329	cDNA DnaK family protein, putative, expressed	Bradi1g03720	0	1V	2511355	2515521
Ta.2825.1.S1_a_at	UniRef90_Q0DLC1	1e-34	Os05g0110100 protein (Fragment) n=4 Tax=Oryza sativa RepID=Q0DLC1_ORYSJ	LOC_Os05g01950.1	1e-42	5	542156	542984	cDNA expressed protein	Bradi2g39200	4e-36	2V	39331244	39332029
Ta.2826.1.S1_at	UniRef90_Q8S4X4	1e-124	Aquaporin PIP2 n=1 Tax=Triticum aestivum RepID=Q8S4X4_WHEAT	LOC_Os07g26660.1	5e-53	7	15375923	15377299	cDNA aquaporin protein, putative, expressed	Bradi3g18460	2e-90	3V	16858859	16860027
Ta.28265.1.S1_at	UniRef90_A4UQP4	8e-46	Putative oxygen-evolving complex n=1 Tax=Triticum aestivum RepID=A4UQP4_WHEAT	LOC_Os07g36080.3	6e-83	7	21573442	21575040	cDNA oxygen evolving enhancer protein 3 domain containing protein, expressed	Bradi1g25430	3e-49	1V	20664599	20665985
Ta.28316.3.S1_at	UniRef90_Q75LQ0	2e-26	Putative metacaspase, having alternative splicing products n=1 Tax=Oryza sativa Japonica Group RepID=Q75LQ0_ORYSJ	LOC_Os03g27120.1	3e-53	3	15531106	15529260	cDNA ICE-like protease p20 domain containing protein, putative, expressed	Bradi1g60800	2e-35	1V	60181003	60182946
Ta.28335.1.S1_at	UniRef90_Q9AQU5	1e-145	Aquaporin PIP1-3/PIP1-4 n=17 Tax=Magnoliophyta RepID=PIP13_MAIZE	LOC_Os02g44630.2	0	2	27038450	27041584	cDNA aquaporin protein, putative, expressed	Bradi5g18170	1e-141	5V	21225440	21228800
Ta.28369.1.S1_at	UniRef90_Q9LRI7	1e-22	Hydrophobic protein OSR8 n=4 Tax=Oryza sativa RepID=OSR8_ORYSJ	LOC_Os09g38560.1	1e-39	9	22181106	22182809	cDNA OsRCI2-11 - Hydrophobic protein OSR8, expressed	Bradi4g37720	6e-24	4V	42805672	42807312
Ta.28372.1.S1_a_at	UniRef90_P59229	1e-79	Vacuolar ATP synthase 16 kDa proteolipid subunit 4 n=50 Tax=Embryophyta RepID=VATL4_ARATH	LOC_Os11g06890.1	1e-174	11	3376213	3373934	cDNA vacuolar ATP synthase, putative, expressed	Bradi4g41560	1e-84	4V	45618111	45620786
Ta.28378.2.S1_at	UniRef90_Q8L698	1e-31	Defensin n=1 Tax=Triticum aestivum RepID=Q8L698_WHEAT	LOC_Os02g41904.1	1e-14	2	25184615	25185352	cDNA DEF7 - Defensin and Defensin-like DEFL family	Bradi3g49380	2e-22	3V	50741854	50742585
Ta.28394.1.S1_a_at	UniRef90_Q2QZU5	1e-46	Auxin-repressed protein-like protein ARP1, putative, expressed (Os11g0671000 protein) n=3 Tax=Oryza sativa RepID=Q2QZU5_ORYSJ	LOC_Os11g44810.1	1e-55	11	26646396	26644751	cDNA auxin-repressed protein, putative, expressed	Bradi1g14170	1e-54	1V	11071766	11072951
Ta.28435.1.S1_at	UniRef90_O04186	3e-54	Fd-GOGAT protein (Fragment) n=1 Tax=Oryza sativa RepID=O04186_ORYSA	LOC_Os07g46460.1	1e-80	7	27737546	27722022	cDNA ferredoxin-dependent glutamate synthase, chloroplast precursor, putative, expressed	Bradi1g19080	3e-57	1V	15284037	15301108
Ta.28458.2.S1_at
Ta.2847.1.S1_at	UniRef90_A2YZD8	1e-103	Putative uncharacterized protein n=2 Tax=Oryza sativa RepID=A2YZD8_ORYSI	LOC_Os09g11250.1	1e-126	9	6248750	6245237	cDNA co-chaperone GrpE protein, putative, expressed	Bradi4g27270	1e-131	4V	32365561	32370803
Ta.28480.1.S1_at	UniRef90_P93788	3e-44	Remorin n=2 Tax=Solanum RepID=REMO_SOLTU	LOC_Os03g02040.1	1e-75	3	648467	645945	cDNA remorin, putative, expressed	Bradi1g77840	1e-75	1V	73995765	73997988
Ta.28486.1.A1_at	UniRef90_Q43214	8e-23	Protein H2A.6 n=3 Tax=Triticum aestivum RepID=H2A6_WHEAT	LOC_Os01g31800.1	1e-28	1	17419386	17420245	cDNA Core histone H2A/H2B/H3/H4 domain containing protein, putative, expressed	Bradi1g66360	1e-18	1V	65188412	65189357
Ta.28489.1.A1_at	UniRef90_A3AC01	6e-19	Putative uncharacterized protein n=1 Tax=Oryza sativa Japonica Group RepID=A3AC01_ORYSJ	LOC_Os02g54130.3	1e-36	2	33169743	33163974	cDNA heat shock protein DnaJ, putative, expressed	Bradi3g60090	3e-24	3V	59117322	59121026
Ta.28493.1.S1_at	UniRef90_Q10K80	0	Serine carboxypeptidase family protein, expressed n=3 Tax=Oryza sativa Japonica Group RepID=Q10K80_ORYSJ	LOC_Os03g27590.2	0	3	15827754	15822310	cDNA OsSCP18 - Putative Serine Carboxypeptidase homologue, expressed	Bradi1g60600	0	1V	59968599	59972846
Ta.28496.1.A1_at	UniRef90_P07369	1e-89	Chlorophyll a-b binding protein 3C, chloroplastic n=31 Tax=Magnoliophyta RepID=CB2G_SOLLC	LOC_Os01g52250.6	1e-118	1	30040431	30029952	cDNA starch synthase, putative, expressed	Bradi4g07380	3e-92	4V	6263764	6264986
Ta.28514.1.A1_at	UniRef90_Q1AN57	3e-83	Mitochondrial L2 ribosomal protein n=2 Tax=Triticum aestivum RepID=Q1AN57_WHEAT							Bradi1g05800	6e-30	1V	3928275
Ta.28533.1.S1_at	UniRef90_Q8S7U3	1e-17	Putative embryo-specific protein (Os03g0168100 protein) (Late embryogenesis abundant protein, expressed) n=1 Tax=Oryza sativa Japonica Group RepID=Q8S7U3_ORYSJ	LOC_Os03g07180.1	1e-27	3	3678967	3676750	cDNA embryonic protein DC-8, putative, expressed	Bradi1g73840	3e-20	1V	71213726	71215129
Ta.28540.1.A1_at	UniRef90_A2Z6W4	4e-77	Putative uncharacterized protein n=2 Tax=Oryza sativa RepID=A2Z6W4_ORYSI	LOC_Os10g25360.2	1e-92	10	13044034	13041544	cDNA signal peptide peptidase domain containing protein, expressed	Bradi3g42950	3e-84	3V	44313018	44315551
Ta.28546.1.A1_at	UniRef90_A2YSQ4	3e-71	Putative uncharacterized protein n=3 Tax=Oryza sativa RepID=A2YSQ4_ORYSI	LOC_Os01g62840.1	1e-111	1	36394443	36397142	cDNA mannose-1-phosphate guanyltransferase, putative, expressed	Bradi2g54870	8e-73	2V	53672121	53676288
Ta.28550.1.S1_at	UniRef90_A9UID9	1e-39	Amylase inhibitor-like protein n=2 Tax=Triticum aestivum RepID=A9UID9_WHEAT	LOC_Os02g41904.1	1e-27	2	25184615	25185352	cDNA DEF7 - Defensin and Defensin-like DEFL family	Bradi3g49380	2e-29	3V	50741854	50742585
Ta.28555.1.S1_at	UniRef90_P93615	2e-93	ABA induced plasma membrane protein PM 19 n=2 Tax=Triticeae RepID=P93615_WHEAT	LOC_Os05g31670.1	7e-89	5	18369779	18368810	cDNA AWPM-19-like membrane family protein, putative, expressed	Bradi1g00600	2e-74	1V	481193	482059
Ta.28556.1.S1_at	UniRef90_Q9M4C4	1e-58	Probable prefoldin subunit 4 n=5 Tax=Poaceae RepID=PFD4_AVEFA	LOC_Os03g43020.1	1e-105	3	24001363	23997086	cDNA prefoldin subunit, putative, expressed	Bradi1g14290	2e-61	1V	11166401	11170081
Ta.28562.1.A1_at	UniRef90_O22380	6e-11	Cinnamyl alcohol dehydrogenase n=5 Tax=Poeae RepID=CADH_LOLPR	LOC_Os02g09490.1	1e-45	2	4874079	4870139	cDNA dehydrogenase, putative, expressed	Bradi3g06480	4e-12	3V	4679537	4683430
Ta.28565.1.A1_at	UniRef90_A2WXB1	8e-05	Putative uncharacterized protein n=1 Tax=Oryza sativa Indica Group RepID=A2WXB1_ORYSI	LOC_Os06g06480.1	1e-26	6	3048172	3045566	cDNA Core histone H2A/H2B/H3/H4 domain containing protein, putative, expressed
Ta.28588.1.S1_at	UniRef90_Q0DNI8	1e-125	Os03g0750700 protein (Fragment) n=3 Tax=Oryza sativa RepID=Q0DNI8_ORYSJ	LOC_Os03g53950.1	0	3	30922710	30920110	cDNA strictosidine synthase, putative, expressed	Bradi1g08480	1e-133	1V	5990294	5992584
Ta.2860.1.S1_at	UniRef90_Q2R482	0	DNA replication licensing factor MCM2, putative, expressed (Os11g0484300 protein) n=4 Tax=BEP clade RepID=Q2R482_ORYSJ	LOC_Os11g29380.1	0	11	16580800	16586767	cDNA MCM2 - Putative minichromosome maintenance MCM complex subunit 2, expressed	Bradi4g19210	0	4V	21952489	21958797
Ta.28604.1.S1_at	UniRef90_Q7XYB7	2e-56	Abscisic acid-induced protein (Fragment) n=1 Tax=Triticum aestivum RepID=Q7XYB7_WHEAT	LOC_Os08g36440.1	2e-33	8	22993831	22995191	cDNA HVA22, putative, expressed	Bradi3g37920	6e-35	3V	40444661	40446006
Ta.28613.1.S1_at	UniRef90_P93610	2e-63	Cold acclimation protein WCOR726 n=3 Tax=Triticeae RepID=P93610_WHEAT	LOC_Os11g26790.1	1e-11	11	14880171	14878878	cDNA dehydrin, putative, expressed	Bradi1g37410	2e-18	1V	33268206	33269117
Ta.28645.1.S1_at	UniRef90_Q5VCW4	9e-49	Cytochrome c oxidase subunit 1 n=1 Tax=Daucus carota RepID=Q5VCW4_DAUCA	LOC_Os12g33946.1	3e-50	12	20433365	20434939	cDNA cytochrome c oxidase subunit 1, putative
Ta.28690.2.S1_at	UniRef90_A2YIP9	5e-97	Putative uncharacterized protein n=2 Tax=Oryza sativa RepID=A2YIP9_ORYSI	LOC_Os07g08070.1	9e-98	7	4091088	4088221	cDNA transmembrane BAX inhibitor motif-containing protein, putative, expressed	Bradi1g55650	1e-102	1V	54154547	54157866
Ta.28695.3.S1_at	UniRef90_Q8GTC9	2e-31	Metallothioneine type2 (Fragment) n=1 Tax=Hordeum vulgare subsp. vulgare RepID=Q8GTC9_HORVD	LOC_Os01g05650.1	1e-28	1	2694085	2692134	cDNA metallothionein, putative, expressed	Bradi2g03240	2e-29	2V	2396518	2397429
Ta.28695.6.S1_at	UniRef90_Q7X9M0	5e-53	Metallothionein (Fragment) n=1 Tax=Triticum aestivum RepID=Q7X9M0_WHEAT	LOC_Os01g05650.1	1e-28	1	2694085	2692134	cDNA metallothionein, putative, expressed	Bradi2g03280	9e-34	2V	2419416	2420419
Ta.28697.3.S1_at	UniRef90_Q43485	1e-144	LHCI-680, photosystem I antenna protein n=2 Tax=Pooideae RepID=Q43485_HORVU	LOC_Os07g38960.1	0	7	23356690	23358701	cDNA chlorophyll A-B binding protein, putative, expressed	Bradi1g23610	1e-141	1V	18992609	18994119
Ta.2870.1.S1_at	UniRef90_P52783	1e-159	Glutamine synthetase cytosolic isozyme n=2 Tax=Pinaceae RepID=GLNA_PINSY	LOC_Os03g12290.1	0	3	6461727	6456910	cDNA glutamine synthetase, catalytic domain containing protein, expressed	Bradi5g24550	1e-115	5V	26150410	26155955
Ta.2870.2.S1_at	UniRef90_Q6RUJ1	0	Glutamine synthetase n=2 Tax=Triticum aestivum RepID=Q6RUJ1_WHEAT	LOC_Os03g12290.1	0	3	6461727	6456910	cDNA glutamine synthetase, catalytic domain containing protein, expressed	Bradi1g69530	0	1V	68045180	68048605
Ta.28700.1.S1_at	UniRef90_Q2L6K4	0	Chalcon synthase n=3 Tax=Lilium RepID=Q2L6K4_9LILI	LOC_Os11g32650.1	0	11	18814704	18811245	cDNA chalcone synthase, putative, expressed	Bradi4g17230	0	4V	18277013	18280025
Ta.28708.1.S1_at	UniRef90_O22656	1e-79	Ubiquitin carrier protein n=6 Tax=Poaceae RepID=O22656_MAIZE	LOC_Os01g62244.1	1e-163	1	36022426	36016161	cDNA ubiquitin-conjugating enzyme, putative, expressed	Bradi2g54550	3e-85	2V	53420317	53427335
Ta.28709.1.S1_at				LOC_Os05g49430.2	1e-08	5	28279530	28282478	cDNA aldose 1-epimerase, putative, expressed
Ta.28733.1.S1_at	UniRef90_Q4W1G2	2e-54	Putative high mobility group protein (Fragment) n=1 Tax=Triticum aestivum RepID=Q4W1G2_WHEAT	LOC_Os04g47690.3	1e-37	4	28108042	28111007	cDNA HMG1/2, putative, expressed	Bradi5g18460	9e-52	5V	21466949	21469104
Ta.28736.1.S1_at	UniRef90_Q0DZE0	0	Phenylalanine ammonia-lyase n=6 Tax=BEP clade RepID=PAL2_ORYSJ	LOC_Os02g41650.3	0	2	24983519	24979002	cDNA phenylalanine ammonia-lyase, putative, expressed	Bradi3g49260	0	3V	50643019	50647499
Ta.28738.1.S1_at	UniRef90_Q5QT28	2e-57	Putative remorin 1 protein (Fragment) n=1 Tax=Oryza sativa RepID=Q5QT28_ORYSA	LOC_Os04g45070.1	1e-119	4	26483307	26479556	cDNA remorin, putative, expressed	Bradi5g16720	8e-83	5V	20008759	20012311
Ta.2875.1.S1_at	UniRef90_A5B271	1e-78	Putative uncharacterized protein (Chromosome chr9 scaffold_7, whole genome shotgun sequence) n=1 Tax=Vitis vinifera RepID=A5B271_VITVI	LOC_Os06g40620.1	0	6	24217364	24222378	cDNA SNF7 domain containing protein, putative, expressed	Bradi1g36320	1e-103	1V	31962180	31966408
Ta.28750.1.S1_at	UniRef90_Q40070	1e-53	Photosystem II 10 kDa polypeptide, chloroplastic n=1 Tax=Hordeum vulgare RepID=PSBR_HORVU	LOC_Os07g05365.1	6e-61	7	2455969	2457152	cDNA photosystem II 10 kDa polypeptide, chloroplast precursor, putative, expressed	Bradi1g58280	5e-34	1V	57112953	57114392
Ta.28751.1.S1_at	UniRef90_Q6K9I9	2e-06	Protein kinase-like n=1 Tax=Oryza sativa Japonica Group RepID=Q6K9I9_ORYSJ	LOC_Os02g54510.3	1e-14	2	33380337	33387027	cDNA protein kinase domain containing protein, expressed	Bradi3g60210	2e-10	3V	59221921	59227497
Ta.2876.2.A1_at	UniRef90_Q43266	1e-55	Proliferating cell nuclear antigen n=5 Tax=Poaceae RepID=PCNA_MAIZE	LOC_Os02g56130.1	1e-101	2	34345538	34347787	cDNA PCNA - Putative DNA replicative polymerase clamp, expressed	Bradi3g54630	8e-62	3V	55066428	55069040
Ta.28838.2.S1_at	UniRef90_A9Q2Q5	3e-74	Putative late embryogenesis abundant protein n=1 Tax=Hordeum vulgare RepID=A9Q2Q5_HORVU	LOC_Os02g15250.1	4e-57	2	8518270	8516599	cDNA late embryogenesis abundant domain-containing protein, putative, expressed	Bradi3g09480	7e-72	3V	7592397	7594647
Ta.28847.1.S1_a_at	UniRef90_A2WVY2	1e-139	Putative uncharacterized protein n=1 Tax=Oryza sativa Indica Group RepID=A2WVY2_ORYSI	LOC_Os01g58270.1	1e-22	1	33673361	33678673	cDNA OsSub7 - Putative Subtilisin homologue	Bradi5g03190	3e-97	5V	3688074	3691517
Ta.28847.1.S1_at	UniRef90_A2WVY2	1e-139	Putative uncharacterized protein n=1 Tax=Oryza sativa Indica Group RepID=A2WVY2_ORYSI	LOC_Os01g58270.1	1e-22	1	33673361	33678673	cDNA OsSub7 - Putative Subtilisin homologue	Bradi5g03190	3e-97	5V	3688074	3691517
Ta.28847.2.S1_at	UniRef90_A2ZYM0	5e-83	Putative uncharacterized protein n=2 Tax=Oryza sativa Japonica Group RepID=A2ZYM0_ORYSJ	LOC_Os01g58240.1	1e-25	1	33658738	33671494	cDNA OsSub6 - Putative Subtilisin homologue, expressed	Bradi3g10040	2e-66	3V	8196534	8199923
Ta.28853.1.S1_at				LOC_Os05g49430.2	1e-06	5	28279530	28282478	cDNA aldose 1-epimerase, putative, expressed
Ta.2886.1.S1_at	UniRef90_O65795	3e-80	Histone H1 n=2 Tax=Triticum aestivum RepID=O65795_WHEAT	LOC_Os03g58470.1	1e-19	3	33297367	33298860	cDNA retrotransposon protein, putative, Ty3-gypsy subclass, expressed	Bradi1g05330	2e-48	1V	3622303	3623676
Ta.28865.1.S1_at
Ta.28868.1.S1_at	UniRef90_Q01LF6	1e-05	OSIGBa0075F02.3 protein n=3 Tax=Oryza sativa RepID=Q01LF6_ORYSA	LOC_Os09g01000.1	1e-92	9	13312	16238	cDNA expressed protein	Bradi2g03650	2e-11	2V	2622549	2622761
Ta.2889.2.S1_a_at	UniRef90_Q5NA70	2e-48	Putative beta-1,3-glucanase (Os01g0243700 protein) n=3 Tax=Oryza sativa RepID=Q5NA70_ORYSJ	LOC_Os01g14140.1	1e-43	1	7928764	7927083	cDNA X8 domain containing protein, expressed	Bradi2g08580	8e-48	2V	6931839	6933212
Ta.28917.1.S1_at	UniRef90_P93611	5e-57	Cold acclimation protein WCOR518 (Fragment) n=1 Tax=Triticum aestivum RepID=P93611_WHEAT	LOC_Os04g52260.1	1e-20	4	30876568	30877589	cDNA LTPL124 - Protease inhibitor/seed storage/LTP family protein precursor, expressed	Bradi5g21530	7e-45	5V	24127109	24128014
Ta.28917.2.S1_a_at	UniRef90_P93611	5e-57	Cold acclimation protein WCOR518 (Fragment) n=1 Tax=Triticum aestivum RepID=P93611_WHEAT	LOC_Os04g52260.1	7e-23	4	30876568	30877589	cDNA LTPL124 - Protease inhibitor/seed storage/LTP family protein precursor, expressed	Bradi5g21530	7e-45	5V	24127109	24128014
Ta.28968.1.S1_at	UniRef90_Q6CQE3	9e-25	Kluyveromyces lactis strain NRRL Y-1140 chromosome D of strain NRRL Y-1140 of Kluyveromyces lactis (Fragment) n=2 Tax=Kluyveromyces lactis RepID=Q6CQE3_KLULA	LOC_Os09g00999.1	0	9	9802	12386	cDNA conserved hypothetical protein	Bradi3g17910	2e-15	3V	16287221	16291011
Ta.2898.1.S1_at	UniRef90_Q6ZJ47	0	Putative COP9 complex subunit 3, FUS11 (Os08g0119000 protein) n=1 Tax=Oryza sativa Japonica Group RepID=Q6ZJ47_ORYSJ	LOC_Os08g02550.1	0	8	1049620	1054102	cDNA proteasome subunit, putative, expressed	Bradi3g13920	0	3V	12384668	12388848
Ta.28983.1.S1_at	UniRef90_P17816	2e-32	Glycine-rich cell wall structural protein n=1 Tax=Hordeum vulgare RepID=GRP1_HORVU	LOC_Os02g37490.1	1e-11	2	22620403	22621322	cDNA glycine-rich cell wall structural protein precursor, putative, expressed	Bradi3g47310	7e-24	3V	48946216	48948042
Ta.28983.2.S1_at				LOC_Os02g37490.1	1e-12	2	22620403	22621322	cDNA glycine-rich cell wall structural protein precursor, putative, expressed
Ta.28997.1.A1_at	UniRef90_Q5VMB6	5e-18	SF16 protein-like (Putative uncharacterized protein) (Os06g0155300 protein) n=2 Tax=Oryza sativa RepID=Q5VMB6_ORYSJ	LOC_Os06g06160.5	1e-20	6	2854442	2858562	cDNA IQ calmodulin-binding motif domain containing protein, expressed	Bradi1g49070	2e-21	1V	47815117	47818365
Ta.2911.2.S1_at	UniRef90_Q40648	1e-164	Probable voltage-gated potassium channel subunit beta n=4 Tax=Oryza sativa RepID=KCAB_ORYSJ	LOC_Os02g57240.1	0	2	35062107	35066744	cDNA oxidoreductase, aldo/keto reductase family protein, putative, expressed	Bradi3g55400	1e-173	3V	55654790	55658580
Ta.2913.1.S1_at				LOC_Os01g01890.1	1e-05	1	482885	485492	cDNA expressed protein
Ta.2917.1.S1_at				LOC_Os06g44460.1	1e-05	6	26857589	26853888	cDNA D-3-phosphoglycerate dehydrogenase, chloroplast precursor, putative, expressed
Ta.2926.1.A1_at
Ta.29314.3.A1_a_at	UniRef90_Q5ZD13	5e-79	Putative uncharacterized protein P0665A11.10 n=3 Tax=Oryza sativa RepID=Q5ZD13_ORYSJ	LOC_Os01g56350.3	1e-108	1	32469230	32475595	cDNA PTAC12, putative, expressed	Bradi2g51140	2e-91	2V	50785809	50792373
Ta.2934.2.S1_a_at	UniRef90_Q9AQZ5	0	Putative heat shock protein (Putative uncharacterized protein) (Os01g0180800 protein) n=1 Tax=Oryza sativa Japonica Group RepID=Q9AQZ5_ORYSJ	LOC_Os05g08840.1	2e-72	5	4877600	4883578	cDNA DnaK family protein, putative, expressed	Bradi2g33680	1e-155	2V	33806778	33829142
Ta.29352.1.S1_at	UniRef90_P12948	5e-82	Dehydrin DHN3 n=3 Tax=Hordeum vulgare RepID=DHN3_HORVU	LOC_Os11g26790.1	1e-33	11	14880171	14878878	cDNA dehydrin, putative, expressed	Bradi1g37410	2e-64	1V	33268206	33269117
Ta.29356.1.A1_at	UniRef90_A2X4B3	6e-39	Putative uncharacterized protein n=1 Tax=Oryza sativa Indica Group RepID=A2X4B3_ORYSI	LOC_Os02g24330.2	1e-24	2	14109885	14113516	cDNA eukaryotic translation initiation factor 4B, putative, expressed	Bradi3g11110	1e-49	3V	9538148	9541580
Ta.29363.1.S1_at	UniRef90_A2XD99	5e-75	Putative uncharacterized protein n=3 Tax=Oryza sativa RepID=A2XD99_ORYSI	LOC_Os03g08550.2	1e-104	3	4396150	4402098	cDNA STRUBBELIG-RECEPTOR FAMILY 6 precursor, putative, expressed	Bradi1g72430	1e-80	1V	70164634	70170407
Ta.29375.1.S1_at	UniRef90_A2YCK6	1e-101	Putative uncharacterized protein n=2 Tax=Oryza sativa RepID=A2YCK6_ORYSI	LOC_Os06g23350.1	1e-105	6	13629102	13630416	cDNA late embryogenesis abundant protein D-34, putative, expressed	Bradi4g07340	1e-104	4V	6231026	6231954
Ta.29422.1.S1_at	UniRef90_Q0DCS4	9e-59	Os06g0297400 protein n=4 Tax=Oryza sativa RepID=Q0DCS4_ORYSJ	LOC_Os06g19370.1	3e-60	6	11021312	11026885	cDNA cadmium tolerance factor, putative, expressed	Bradi1g43260	1e-68	1V	40884237	40887350
Ta.29424.1.A1_a_at	UniRef90_Q5QIT0	1e-48	Indole-3-glycerol phosphate lyase (Fragment) n=1 Tax=Hordeum lechleri RepID=Q5QIT0_HORLE	LOC_Os03g58300.1	1e-48	3	33210288	33207403	cDNA indole-3-glycerol phosphate lyase, chloroplast precursor, putative, expressed	Bradi3g16880	1e-52	3V	15040639	15042912
Ta.29434.1.A1_at	UniRef90_A2X5Q9	6e-59	Putative uncharacterized protein n=2 Tax=Oryza sativa RepID=A2X5Q9_ORYSI	LOC_Os02g33380.1	1e-43	2	19828413	19829271	cDNA pectinesterase inhibitor domain containing protein, putative, expressed	Bradi3g45080	6e-67	3V	47011584	47012311
Ta.29507.1.S1_at	UniRef90_Q69Y17	2e-52	Putative PrMC3 n=1 Tax=Oryza sativa Japonica Group RepID=Q69Y17_ORYSJ	LOC_Os06g11135.1	8e-54	6	5837524	5836565	cDNA gibberellin receptor GID1L2, putative, expressed	Bradi1g45930	7e-27	1V	44221720	44223175
Ta.2952.1.S1_at	UniRef90_A2Y8K3	1e-20	Putative uncharacterized protein n=2 Tax=Oryza sativa RepID=A2Y8K3_ORYSI	LOC_Os06g02530.1	1e-12	6	875368	874373	cDNA expressed protein	Bradi1g50570	1e-28	1V	49171655	49172618
Ta.29534.1.S1_at	UniRef90_O04676	3e-77	Cysteine proteinase n=1 Tax=Hordeum vulgare RepID=O04676_HORVU	LOC_Os03g54130.1	6e-95	3	31016266	31018114	cDNA cysteine protease 1 precursor, putative, expressed	Bradi5g03360	2e-51	5V	3938210	3938770
Ta.29552.2.S1_at	UniRef90_A2Y6G2	6e-59	Putative uncharacterized protein n=2 Tax=Oryza sativa RepID=A2Y6G2_ORYSI	LOC_Os05g43690.1	1e-40	5	25336662	25339288	cDNA glucan endo-1,3-beta-glucosidase-like protein 3 precursor, putative, expressed	Bradi2g20070	3e-58	2V	17637336	17639523
Ta.29560.1.S1_at	UniRef90_A2X8Q3	3e-53	Soluble inorganic pyrophosphatase n=2 Tax=Oryza sativa RepID=IPYR_ORYSI	LOC_Os02g47600.2	1e-127	2	29080846	29075952	cDNA soluble inorganic pyrophosphatase, putative, expressed	Bradi3g52740	3e-53	3V	53592554	53596685
Ta.29583.1.S1_at	UniRef90_Q8LPV2	6e-42	One helix protein n=1 Tax=Deschampsia antarctica RepID=Q8LPV2_DESAN	LOC_Os05g22730.1	1e-25	5	12838823	12839810	cDNA expressed protein	Bradi4g07440	2e-42	4V	6307480	6308587
Ta.29603.1.A1_at	UniRef90_Q9SMG8	2e-45	Peroxidase n=5 Tax=Oryza sativa RepID=Q9SMG8_ORYSJ	LOC_Os10g02070.1	1e-50	10	677858	676062	cDNA peroxidase precursor, putative, expressed	Bradi1g27910	4e-55	1V	23085972	23087701
Ta.2961.2.S1_a_at	UniRef90_Q7Y007	1e-128	Putative uncharacterized protein OSJNBb0070O09.18 (Os03g0683800 protein) (GDSL-like Lipase/Acylhydrolase family protein, expressed) n=4 Tax=Oryza sativa RepID=Q	LOC_Os03g47940.1	0	3	27244991	27249622	cDNA GDSL-like lipase/acylhydrolase, putative, expressed	Bradi1g12350	1e-139	1V	9258281	9261252
Ta.29617.1.S1_at	UniRef90_Q6KA75	0	Peroxisomal membrane protein-like (Os02g0809900 protein) n=3 Tax=Oryza sativa RepID=Q6KA75_ORYSJ	LOC_Os02g56520.1	1e-106	2	34612854	34608701	cDNA expressed protein	Bradi3g15570	0	3V	13832381	13836099
Ta.2962.3.S1_at	UniRef90_Q942G1	3e-19	Alliin lyase-like (Os01g0717700 protein) n=2 Tax=Oryza sativa RepID=Q942G1_ORYSJ	LOC_Os01g52010.1	1e-20	1	29892982	29897422	cDNA alliin lyase precursor, putative, expressed	Bradi2g48270	7e-30	2V	48554732	48559405
Ta.29622.1.S1_at	UniRef90_Q06IA1	1e-123	Fasciclin-like protein FLA5 n=1 Tax=Triticum aestivum RepID=Q06IA1_WHEAT	LOC_Os04g48490.1	0	4	28726790	28725108	cDNA fasciclin-like arabinogalactan protein, putative, expressed	Bradi5g18950	1e-113	5V	22041893	22043522
Ta.29627.1.A1_at	UniRef90_O81388	0	Jab1 protein n=3 Tax=Oryza sativa RepID=O81388_ORYSI	LOC_Os04g56070.1	0	4	33209374	33212861	cDNA COP9 signalosome complex subunit 5b, putative, expressed	Bradi5g24470	0	5V	26114660	26118392
Ta.29634.1.S1_at	UniRef90_A2Z481	5e-37	Putative uncharacterized protein n=2 Tax=Oryza sativa RepID=A2Z481_ORYSI	LOC_Os09g39550.1	1e-31	9	22702881	22705232	cDNA expressed protein	Bradi4g38600	9e-47	4V	43450057	43453266
Ta.29635.1.S1_a_at	UniRef90_Q10MC7	0	Pre-mRNA splicing factor ATP-dependent RNA helicase, putative, expressed n=3 Tax=Oryza sativa Japonica Group RepID=Q10MC7_ORYSJ	LOC_Os03g19960.1	0	3	11236504	11240322	cDNA ATP-dependent RNA helicase, putative, expressed	Bradi1g64190	0	1V	63382979	63386653
Ta.297.1.S1_at	UniRef90_Q2QYD3	1e-110	Expressed protein (Os12g0123900 protein) n=5 Tax=Oryza sativa RepID=Q2QYD3_ORYSJ	LOC_Os12g03060.1	9e-71	12	1154729	1150579	cDNA expressed protein	Bradi4g43990	1e-135	4V	47527108	47531080
Ta.2972.1.S1_at
Ta.2975.1.S1_at	UniRef90_Q01HX1	2e-33	B0616E02-H0507E05.1 protein n=3 Tax=Oryza sativa RepID=Q01HX1_ORYSA	LOC_Os04g01500.1	1e-48	4	345608	346612	cDNA expressed protein	Bradi5g02280	4e-36	5V	2399497	2400464
Ta.29770.1.A1_at	UniRef90_Q6Z6G7	1e-113	CCHC-type zinc finger protein-like (Os02g0762200 protein) n=2 Tax=Oryza sativa RepID=Q6Z6G7_ORYSJ	LOC_Os02g52460.1	3e-61	2	32092841	32089453	cDNA zinc knuckle domain containing protein, expressed	Bradi1g29530	1e-126	1V	25095366	25097562
Ta.29781.1.A1_at				LOC_Os09g13650.3	1e-10	9	7963046	7966919	cDNA microtubule-associated protein, putative, expressed	Bradi4g27760	3e-14	4V	32959829	32963217
Ta.29791.1.A1_at	UniRef90_Q09JM0	7e-14	10 kDa putative secreted protein n=1 Tax=Argas monolakensis RepID=Q09JM0_ARGMO
Ta.29907.1.A1_at	UniRef90_Q41558	1e-48	Transcription factor HBP-1b(c1) (Fragment) n=1 Tax=Triticum aestivum RepID=HBP1C_WHEAT	LOC_Os01g59350.2	7e-98	1	34312276	34305471	cDNA transcription factor, putative, expressed	Bradi2g52860	2e-49	2V	52116507	52122329
Ta.29951.1.S1_at	UniRef90_A2YB83	1e-178	Putative uncharacterized protein n=2 Tax=Oryza sativa RepID=A2YB83_ORYSI	LOC_Os06g13720.1	0	6	7601365	7604813	cDNA dehydrogenase E1 component domain containing protein, expressed	Bradi1g44480	0	1V	42663406	42667452
Ta.2996.1.A1_at	UniRef90_Q8LR65	2e-45	RING zinc finger protein-like (Putative uncharacterized protein) (Os01g0703300 protein) n=2 Tax=Oryza sativa RepID=Q8LR65_ORYSJ	LOC_Os01g50750.1	1e-104	1	29151574	29153808	cDNA zinc finger, C3HC4 type domain containing protein, expressed	Bradi2g47600	8e-50	2V	47992129	47994120
Ta.30021.1.A1_at
Ta.30032.1.A1_at
Ta.3005.1.S1_a_at	UniRef90_Q01KF3	1e-166	OSIGBa0115M15.6 protein n=2 Tax=Oryza sativa RepID=Q01KF3_ORYSA	LOC_Os04g39210.1	1e-155	4	23129971	23133877	cDNA agmatine deiminase, putative, expressed	Bradi5g12810	0	5V	16308772	16313574
Ta.3007.1.A1_at
Ta.30101.1.S1_at	UniRef90_Q8H594	0	Putative WD-repeat protein 12 (Os07g0600400 protein) n=1 Tax=Oryza sativa Japonica Group RepID=Q8H594_ORYSJ	LOC_Os07g40930.1	0	7	24496582	24492708	cDNA WD repeat-containing protein 12, putative, expressed	Bradi1g22300	0	1V	17904297	17908772
Ta.30113.1.S1_at	UniRef90_A4PBN5	3e-12	Galactinol synthase n=2 Tax=Triticum aestivum RepID=A4PBN5_WHEAT	LOC_Os03g20120.1	1e-09	3	11365917	11367637	cDNA glycosyl transferase 8 domain containing protein, putative, expressed	Bradi1g64120	3e-05	1V	63305211	63306833
Ta.30183.3.S1_a_at	UniRef90_Q67VZ2	3e-69	Nucleolar protein-like (Os06g0221100 protein) n=2 Tax=Oryza sativa RepID=Q67VZ2_ORYSJ	LOC_Os06g11790.1	2e-98	6	6246720	6242661	cDNA TLD family protein, putative, expressed	Bradi1g45500	8e-76	1V	43720429	43727961
Ta.303.2.S1_at	UniRef90_P30110	2e-72	Glutathione S-transferase 1 n=1 Tax=Triticum aestivum RepID=GSTF1_WHEAT	LOC_Os01g27260.1	1e-19	1	15216933	15215787	cDNA glutathione S-transferase, putative, expressed	Bradi2g13110	2e-48	2V	11524015	11525401
Ta.30321.1.S1_at	UniRef90_A2WZE3	1e-28	Putative uncharacterized protein n=2 Tax=Oryza sativa RepID=A2WZE3_ORYSI	LOC_Os01g73250.1	1e-22	1	42459511	42461290	cDNA abscisic stress-ripening, putative, expressed	Bradi2g61590	2e-36	2V	58619407	58620450
Ta.30360.1.S1_at	UniRef90_Q2QYM6	9e-34	Putative uncharacterized protein n=1 Tax=Oryza sativa Japonica Group RepID=Q2QYM6_ORYSJ							Bradi1g49610	9e-17	1V	48293310
Ta.304.1.S1_at	UniRef90_A5B118	1e-172	Fructose-bisphosphate aldolase n=1 Tax=Vitis vinifera RepID=A5B118_VITVI	LOC_Os05g33380.1	0	5	19544212	19546400	cDNA fructose-bisphospate aldolase isozyme, putative, expressed	Bradi2g58050	0	2V	56068267	56070647
Ta.30449.1.A1_at	UniRef90_Q8L6H7	1e-116	Putative beta-glycosidase (Putative uncharacterized protein) (Os11g0683500 protein) (Glycosyl hydrolase family 1 protein, putative, expressed) n=2 Tax=Oryza sat	LOC_Os11g45710.7	1e-176	11	27183618	27177089	cDNA Os11bglu36 SFR2 homologue, expressed	Bradi4g09920	1e-120	4V	9378966	9383315
Ta.30457.1.A1_at	UniRef90_B3CK95	7e-65	ROP interacting CRIB motif protein n=1 Tax=Hordeum vulgare RepID=B3CK95_HORVU	LOC_Os02g56580.1	1e-11	2	34654229	34655050	cDNA P21-Rho-binding domain containing protein, putative	Bradi3g15340	4e-26	3V	13643645	13644930
Ta.30464.1.A1_at	UniRef90_A2X5H5	2e-69	Putative uncharacterized protein n=2 Tax=Oryza sativa RepID=A2X5H5_ORYSI	LOC_Os02g32370.1	5e-71	2	19116035	19119974	cDNA inositol hexaphosphate kinase, putative, expressed	Bradi3g44560	9e-81	3V	46511036	46513897
Ta.30472.1.S1_at	UniRef90_Q6QF96	1e-154	Expansin EXPB9 n=2 Tax=Triticum aestivum RepID=Q6QF96_WHEAT	LOC_Os02g44108.1	4e-88	2	26642968	26644738	cDNA expansin precursor, putative, expressed	Bradi3g50740	1e-128	3V	51854820	51856588
Ta.30502.1.A1_at
Ta.30504.1.A1_at	UniRef90_P93191	6e-39	Nonspecific lipid transfer protein n=1 Tax=Hordeum vulgare RepID=P93191_HORVU	LOC_Os05g47700.1	1e-39	5	27268000	27268706	cDNA LTPL152 - Protease inhibitor/seed storage/LTP family protein precursor, expressed	Bradi2g17540	4e-34	2V	15626980	15627569
Ta.30509.1.A1_at	UniRef90_Q0IU72	8e-07	Os11g0181200 protein n=1 Tax=Oryza sativa Japonica Group RepID=Q0IU72_ORYSJ
Ta.30515.1.S1_at	UniRef90_A2XV41	1e-97	Putative uncharacterized protein n=1 Tax=Oryza sativa Indica Group RepID=A2XV41_ORYSI	LOC_Os04g41900.1	0	4	24646236	24645118	cDNA expressed protein	Bradi5g14540	1e-100	5V	18002099	18002886
Ta.30534.1.S1_at	UniRef90_A2X2H9	1e-137	Putative uncharacterized protein n=3 Tax=Oryza sativa RepID=A2X2H9_ORYSI	LOC_Os02g12750.1	0	2	6677115	6680136	cDNA tetraspanin family protein, putative, expressed	Bradi3g08200	1e-143	3V	6389787	6392381
Ta.30606.1.S1_at	UniRef90_Q70AI1	1e-112	Putative pyridine nucleotide-disulphide oxidoreductase (Fragment) n=1 Tax=Triticum aestivum RepID=Q70AI1_WHEAT	LOC_Os02g05680.2	1e-103	2	2776405	2779384	cDNA apoptosis-inducing factor 2, putative, expressed	Bradi3g04010	1e-104	3V	2711714	2713888
Ta.30607.1.A1_at	UniRef90_O82128	1e-123	MADS box transcription factor (VRN-D1) n=52 Tax=Pooideae RepID=O82128_WHEAT	LOC_Os03g54160.2	1e-163	3	31034456	31024033	cDNA OsMADS14 - MADS-box family gene with MIKCc type-box, expressed	Bradi1g08340	1e-110	1V	5868920	5878755
Ta.30642.1.S1_at	UniRef90_Q6L4Y6	1e-154	Putative tetratricopeptide repeat (TPR)-containing protein (Os05g0421300 protein) n=1 Tax=Oryza sativa Japonica Group RepID=Q6L4Y6_ORYSJ	LOC_Os05g34820.1	0	5	20600468	20606048	cDNA expressed protein	Bradi4g29160	1e-158	4V	34585189	34591561
Ta.30649.1.S1_at	UniRef90_Q8LQ92	1e-179	Endoglucanase 3 n=3 Tax=Oryza sativa RepID=GUN3_ORYSJ	LOC_Os01g21070.1	0	1	11755825	11758623	cDNA endoglucanase, putative, expressed	Bradi2g11870	0	2V	10189051	10191627
Ta.30659.1.S1_at	UniRef90_Q3SBD4	0	ALMT1 n=4 Tax=Triticeae RepID=Q3SBD4_AEGTA	LOC_Os04g34010.1	1e-145	4	20424185	20420852	cDNA aluminum-activated malate transporter, putative, expressed	Bradi5g09690	1e-174	5V	12998907	13001124
Ta.30675.1.S1_at
Ta.30693.1.S1_at				LOC_Os01g70550.3	1e-16	1	40860878	40857384	cDNA heparan-alpha-glucosaminide N-acetyltransferase, putative, expressed	Bradi2g59690	2e-08	2V	57295940	57299265
Ta.30697.1.S1_at	UniRef90_A2ZAQ9	1e-143	Putative uncharacterized protein n=4 Tax=Oryza sativa RepID=A2ZAQ9_ORYSI	LOC_Os11g02130.1	1e-134	11	582138	584662	cDNA peroxidase precursor, putative, expressed	Bradi4g44530	1e-146	4V	47887849	47890610
Ta.30697.2.S1_at	UniRef90_A2ZAQ9	2e-44	Putative uncharacterized protein n=4 Tax=Oryza sativa RepID=A2ZAQ9_ORYSI	LOC_Os11g02130.1	5e-46	11	582138	584662	cDNA peroxidase precursor, putative, expressed	Bradi4g44530	5e-46	4V	47887849	47890610
Ta.30713.3.S1_at
Ta.30742.1.S1_at	UniRef90_Q3B9Y4	3e-35	Powdery mildew resistance protein PM3A n=9 Tax=Triticum aestivum RepID=Q3B9Y4_WHEAT	LOC_Os01g25630.1	1e-14	1	14530578	14525576	cDNA NB-ARC domain containing protein, expressed
Ta.30750.1.S1_at	UniRef90_Q01MB3	5e-57	OSIGBa0101K10.1 protein (OSIGBa0105N24.5 protein) n=3 Tax=Oryza sativa RepID=Q01MB3_ORYSA	LOC_Os04g10240.1	1e-29	4	5525787	5522298	cDNA nicotiana lesion-inducing like, putative, expressed	Bradi5g00790	1e-58	5V	763010	765507
Ta.30751.1.S1_at
Ta.30755.1.S1_at	UniRef90_Q2PCC3	2e-49	Type 2 non specific lipid transfer protein n=1 Tax=Triticum aestivum RepID=Q2PCC3_WHEAT	LOC_Os03g02050.1	1e-12	3	651801	650991	cDNA LTPL151 - Protease inhibitor/seed storage/LTP family protein precursor, expressed	Bradi1g77820	7e-27	1V	73988144	73988431
Ta.30759.2.A1_a_at	UniRef90_Q9XHW3	1e-145	10A19I.3 n=2 Tax=Oryza sativa Japonica Group RepID=Q9XHW3_ORYSJ	LOC_Os05g50280.1	0	5	28761720	28756797	cDNA transporter family protein, putative, expressed	Bradi2g14900	1e-153	2V	13373732	13378295
Ta.3076.1.S1_a_at	UniRef90_Q69MU0	1e-173	Glyoxalase II (Os09g0516600 protein) n=4 Tax=Magnoliophyta RepID=Q69MU0_ORYSJ	LOC_Os09g34100.1	0	9	20126936	20121858	cDNA metallo-beta-lactamase family protein, putative, expressed	Bradi4g35270	0	4V	40714291	40720228
Ta.30776.1.S1_at	UniRef90_Q75IF4	7e-25	Putative nitrate transporter (Putative uncharacterized protein) (POT family) n=1 Tax=Oryza sativa Japonica Group RepID=Q75IF4_ORYSJ	LOC_Os11g18044.1	1e-07	11	10127922	10138581	cDNA peptide transporter PTR2, putative, expressed	Bradi4g21130	2e-31	4V	24391341	24395746
Ta.30784.1.S1_at	UniRef90_A9TJI6	3e-56	Predicted protein n=1 Tax=Physcomitrella patens subsp. patens RepID=A9TJI6_PHYPA	LOC_Os03g51880.1	3e-63	3	29740901	29738674	cDNA GA15368-PA, putative, expressed	Bradi1g09980	6e-68	1V	7171278	7173524
Ta.30795.1.S1_at	UniRef90_Q6V9T1	0	Glycine dehydrogenase P protein (Os01g0711400 protein) n=7 Tax=BEP clade RepID=Q6V9T1_ORYSJ	LOC_Os01g51410.1	0	1	29559305	29566020	cDNA glycine dehydrogenase, putative, expressed	Bradi2g48010	0	2V	48354571	48361472
Ta.30797.1.S1_at	UniRef90_Q84VC8	1e-152	Gamma hydroxybutyrate dehydrogenase-like protein (Os02g0562700 protein) (Putative uncharacterized protein) n=1 Tax=Oryza sativa Japonica Group RepID=Q84VC8_ORYS	LOC_Os02g35500.1	0	2	21338394	21342701	cDNA NAD binding domain of 6-phosphogluconate dehydrogenase containing protein, expressed	Bradi3g46080	1e-153	3V	48003820	48007709
Ta.30798.1.A1_at	UniRef90_Q9SSZ4	5e-57	Asparaginyl endopeptidase n=2 Tax=Oryza sativa RepID=Q9SSZ4_ORYSA	LOC_Os01g37910.3	3e-81	1	21229348	21233884	cDNA vacuolar-processing enzyme precursor, putative, expressed	Bradi2g41270	1e-61	2V	41536082	41541566
Ta.30798.3.S1_at	UniRef90_Q0ZHB0	0	Legumain n=6 Tax=Andropogoneae RepID=Q0ZHB0_SACOF	LOC_Os01g37910.1	0	1	21229348	21233884	cDNA vacuolar-processing enzyme precursor, putative, expressed	Bradi2g41270	0	2V	41536082	41541566
Ta.30807.3.S1_at	UniRef90_Q3HNF6	4e-24	Light-induced protein 1-like n=1 Tax=Lolium perenne RepID=Q3HNF6_LOLPR	LOC_Os01g01340.2	1e-14	1	169389	167470	cDNA light-induced protein 1-like, putative, expressed	Bradi2g03610	1e-22	2V	2609269	2610214
Ta.30826.1.S1_at	UniRef90_Q2QY78	2e-05	Retrotransposon protein, putative, Ty3-gypsy subclass n=1 Tax=Oryza sativa Japonica Group RepID=Q2QY78_ORYSJ	LOC_Os07g45990.1	1e-08	7	27441276	27446584	protein retrotransposon protein, putative, unclassified
Ta.30828.1.S1_at
Ta.30890.1.S1_at	UniRef90_A2XR95	2e-33	Putative uncharacterized protein n=1 Tax=Oryza sativa Indica Group RepID=A2XR95_ORYSI							Bradi1g37340	2e-29	1V	33205867	33207244
Ta.30908.1.S1_at	UniRef90_A2X0A8	1e-41	Putative uncharacterized protein n=3 Tax=Oryza sativa RepID=A2X0A8_ORYSI	LOC_Os02g03020.1	5e-70	2	1187942	1187087	cDNA EF hand family protein, putative, expressed	Bradi3g02210	9e-38	3V	1312703	1313296
Ta.3094.2.S1_at	UniRef90_A2Z7B3	0	GDP-mannose 3,5-epimerase 1 n=4 Tax=Spermatophyta RepID=GME1_ORYSI	LOC_Os10g28200.1	0	10	14568792	14572116	cDNA NAD dependent epimerase/dehydratase family protein, putative, expressed	Bradi3g26860	0	3V	27609155	27612581
Ta.31.1.S1_at	UniRef90_O80370	2e-71	VER2 n=1 Tax=Triticum aestivum RepID=O80370_WHEAT							Bradi4g39920	2e-45	4V	44465257	44466891
Ta.310.1.S1_at	UniRef90_Q06I88	1e-141	Fasciclin-like protein FLA18 n=1 Tax=Triticum aestivum RepID=Q06I88_WHEAT	LOC_Os01g06580.1	1e-121	1	3097527	3096346	cDNA fasciclin domain containing protein, expressed	Bradi2g00220	4e-94	2V	16939	18079
Ta.3100.1.S1_a_at	UniRef90_Q0E446	3e-87	Os02g0137200 protein (Fragment) n=1 Tax=Oryza sativa Japonica Group RepID=Q0E446_ORYSJ	LOC_Os02g04460.1	1e-180	2	1974663	1972935	cDNA ribosomal protein L3, putative, expressed	Bradi3g03270	5e-97	3V	2115195	2116595
Ta.3108.1.S1_at	UniRef90_Q7XP33	2e-35	OSJNBa0027H09.6 protein (B1340F09.15 protein) n=3 Tax=Oryza sativa RepID=Q7XP33_ORYSJ	LOC_Os04g03890.1	1e-11	4	1776944	1775490	cDNA cytochrome P450, putative	Bradi5g01400	2e-36	5V	1347500	1348487
Ta.3109.1.A1_at										Bradi2g14350	3e-07	2V	12925392	12931357
Ta.3114.1.S1_at	UniRef90_P16063	1e-15	Subtilisin-chymotrypsin inhibitor CI-1B n=1 Tax=Hordeum vulgare RepID=ICIB_HORVU	LOC_Os05g01920.1	6e-14	5	529004	528789	cDNA inhibitor I family protein, putative	Bradi2g35500	4e-15	2V	35850461	35850941
Ta.3116.1.S1_at	UniRef90_Q5VQ79	1e-71	Putative sulfate transporter Sultr3;4 (Os06g0143700 protein) n=2 Tax=Oryza sativa RepID=Q5VQ79_ORYSJ	LOC_Os06g05160.1	3e-66	6	2297806	2291596	cDNA sulfate transporter, putative, expressed	Bradi1g51200	5e-69	1V	49606838	49611281
Ta.3122.1.S1_a_at	UniRef90_Q8LRU5	3e-79	HMG-I/Y protein HMGa n=1 Tax=Triticum aestivum RepID=Q8LRU5_WHEAT	LOC_Os08g33190.1	7e-24	8	20655220	20651968	protein linker histone H1 and H5 family protein, expressed	Bradi3g36390	1e-39	3V	38721718	38722799
Ta.3130.1.S1_at	UniRef90_Q27W77	6e-56	Homeodomain-leucine zipper transcription factor TaHDZipI-2 n=1 Tax=Triticum aestivum RepID=Q27W77_WHEAT	LOC_Os03g07450.1	6e-74	3	3785929	3783279	cDNA homeobox associated leucine zipper, putative, expressed	Bradi1g73190	2e-49	1V	70781264	70783980
Ta.3136.1.S1_at	UniRef90_Q8H4X9	0	Putative GMP synthetase (Os08g0326600 protein) n=1 Tax=Oryza sativa Japonica Group RepID=Q8H4X9_ORYSJ	LOC_Os08g23730.1	0	8	14354255	14358335	cDNA class I glutamine amidotransferase, putative, expressed	Bradi3g20590	0	3V	19598921	19602802
Ta.3140.1.S1_at
Ta.3145.1.S1_at	UniRef90_Q2U304	2e-07	Predicted protein n=1 Tax=Aspergillus oryzae RepID=Q2U304_ASPOR	LOC_Os09g02180.1	1e-12	9	861778	862088	cDNA expressed protein	Bradi4g08240	1e-11	4V	7230481	7230800
Ta.3149.3.S1_a_at	UniRef90_Q6K1Z8	3e-64	Putative uncharacterized protein OSJNBa0030C08.6 (Os02g0606700 protein) n=3 Tax=Oryza sativa RepID=Q6K1Z8_ORYSJ	LOC_Os02g39390.2	4e-57	2	23763521	23766973	cDNA expressed protein	Bradi3g48150	1e-100	3V	49657903	49660905
Ta.3151.1.S1_at
Ta.3151.2.A1_at
Ta.3154.1.S1_at
Ta.317.1.S1_at	UniRef90_O22437	0	Magnesium-chelatase subunit chlD, chloroplastic n=1 Tax=Pisum sativum RepID=CHLD_PEA	LOC_Os03g59640.1	0	3	33948068	33954832	cDNA magnesium-chelatase subunit chlD, chloroplast precursor, putative, expressed	Bradi1g04300	0	1V	2925625	2932491
Ta.3189.3.S1_at	UniRef90_O82688	7e-31	Amino acid selective channel protein n=1 Tax=Hordeum vulgare RepID=O82688_HORVU	LOC_Os05g02060.1	1e-22	5	600302	603321	cDNA mitochondrial import inner membrane translocase subunit Tim17, putative, expressed	Bradi2g38750	8e-24	2V	39006899	39008936
Ta.3191.1.A1_a_at	UniRef90_A2WTT1	2e-28	Putative uncharacterized protein n=3 Tax=Oryza sativa RepID=A2WTT1_ORYSI	LOC_Os01g48820.1	1e-20	1	28011349	28012962	cDNA expressed protein	Bradi1g52380	1e-32	1V	50678015	50680723
Ta.3199.1.S1_a_at	UniRef90_Q40746	1e-129	Aquaporin NIP1-1 n=2 Tax=Oryza sativa RepID=NIP11_ORYSJ	LOC_Os02g13870.1	0	2	7519336	7515989	cDNA aquaporin protein, putative, expressed	Bradi3g08930	1e-139	3V	7040811	7042944
Ta.3201.1.S1_at	UniRef90_A2YY43	0	Putative uncharacterized protein n=2 Tax=Oryza sativa RepID=A2YY43_ORYSI	LOC_Os08g44530.1	0	8	28002137	28006667	cDNA dihydroxy-acid dehydratase, putative, expressed	Bradi3g42960	0	3V	44316160	44320241
Ta.3207.2.S1_a_at	UniRef90_A2YIG6	1e-143	Putative uncharacterized protein n=3 Tax=Oryza sativa RepID=A2YIG6_ORYSI	LOC_Os07g07000.1	0	7	3449354	3445344	cDNA syntaxin, putative, expressed	Bradi1g56720	1e-160	1V	55354524	55358169
Ta.3214.1.S1_at	UniRef90_A2XXW6	4e-41	Putative uncharacterized protein n=2 Tax=Oryza sativa RepID=A2XXW6_ORYSI	LOC_Os04g53740.1	1e-33	4	31837620	31834263	cDNA thioredoxin, putative, expressed	Bradi5g22770	4e-48	5V	25001686	25003042
Ta.3219.1.S1_at	UniRef90_Q10AI2	2e-67	SnRK1-interacting protein 1, putative, expressed (Os03g0851500 protein) n=3 Tax=Oryza sativa RepID=Q10AI2_ORYSJ	LOC_Os03g63450.2	3e-85	3	35838818	35847168	cDNA snRK1-interacting protein 1, putative, expressed	Bradi1g01500	2e-75	1V	976919	979161
Ta.3224.1.A1_at	UniRef90_Q5VQH6	3e-83	Putative uncharacterized protein P0701D05.25 (Os01g0166800 protein) n=1 Tax=Oryza sativa Japonica Group RepID=Q5VQH6_ORYSJ	LOC_Os01g07260.1	1e-125	1	3428654	3424737	cDNA expressed protein	Bradi2g04120	2e-89	2V	2885510	2890288
Ta.3224.2.S1_at	UniRef90_Q5VQH6	1e-157	Putative uncharacterized protein P0701D05.25 (Os01g0166800 protein) n=1 Tax=Oryza sativa Japonica Group RepID=Q5VQH6_ORYSJ	LOC_Os01g07260.1	0	1	3428654	3424737	cDNA expressed protein	Bradi2g04120	1e-167	2V	2885510	2890288
Ta.3227.3.A1_a_at	UniRef90_Q2QKB0	1e-144	Alternative splicing regulator n=1 Tax=Triticum aestivum RepID=Q2QKB0_WHEAT	LOC_Os07g47630.1	1e-174	7	28473190	28468080	cDNA RNA recognition motif containing protein, expressed	Bradi1g18070	1e-127	1V	14579020	14583908
Ta.3234.1.S1_at	UniRef90_Q19VE6	1e-100	Disease resistant allele XA13 n=5 Tax=Oryza sativa RepID=Q19VE6_ORYSI	LOC_Os08g42350.1	1e-142	8	26726081	26723184	cDNA nodulin MtN3 family protein, putative, expressed	Bradi3g41410	1e-102	3V	43351567	43353619
Ta.3243.1.S1_at	UniRef90_A2Z928	0	Glutamyl-tRNA reductase, chloroplastic n=6 Tax=BEP clade RepID=HEM1_ORYSI	LOC_Os10g35840.1	0	10	19091060	19087649	cDNA shikimate/quinate 5-dehydrogenase, putative, expressed	Bradi3g30160	0	3V	32196149	32199696
Ta.3249.1.S1_at	UniRef90_O80388	1e-102	Light-harvesting chlorophyll a/b-binding protein of photosystem II n=1 Tax=Cryptomeria japonica RepID=O80388_CRYJA	LOC_Os01g52250.6	1e-171	1	30040431	30029952	cDNA starch synthase, putative, expressed	Bradi1g24760	3e-63	1V	20000593	20001763
Ta.3249.3.A1_at	UniRef90_P07369	1e-86	Chlorophyll a-b binding protein 3C, chloroplastic n=31 Tax=Magnoliophyta RepID=CB2G_SOLLC	LOC_Os01g52250.6	1e-129	1	30040431	30029952	cDNA starch synthase, putative, expressed	Bradi2g16290	9e-89	2V	14370740	14371749
Ta.3256.1.S1_at	UniRef90_Q01IU7	1e-164	OSIGBa0130B08.3 protein n=4 Tax=Oryza sativa RepID=Q01IU7_ORYSA	LOC_Os04g41340.1	0	4	24345366	24342758	cDNA 4-nitrophenylphosphatase, putative, expressed	Bradi5g14210	1e-167	5V	17664806	17667553
Ta.3273.1.S1_at	UniRef90_Q0JJ44	2e-48	Os01g0761000 protein n=1 Tax=Oryza sativa Japonica Group RepID=Q0JJ44_ORYSJ	LOC_Os01g55570.1	1e-42	1	32013354	32015234	cDNA expressed protein	Bradi2g50530	1e-56	2V	50386099	50388012
Ta.328.1.S1_at	UniRef90_Q5N8Z0	2e-06	Putative dsRNA-binding protein ODB1 n=1 Tax=Oryza sativa Japonica Group RepID=Q5N8Z0_ORYSJ							Bradi2g51300	1e-08	2V	50920086	50928029
Ta.3288.1.S1_at	UniRef90_A2WLZ0	1e-100	Putative uncharacterized protein n=2 Tax=Oryza sativa RepID=A2WLZ0_ORYSI	LOC_Os01g11230.1	0	1	6008027	6006818	cDNA SOUL heme-binding protein, putative, expressed	Bradi2g06730	1e-105	2V	5160049	5160995
Ta.3290.1.S1_at	UniRef90_A9UIE4	2e-49	Bowman-Birk trypsin inhibitor-like protein n=1 Tax=Triticum aestivum RepID=A9UIE4_WHEAT							Bradi1g03510	3e-18	1V	2335760	2336651
Ta.3293.2.S1_at	UniRef90_Q2R066	2e-20	Small nuclear ribonucleoprotein F, putative, expressed (Os11g0657300 protein) n=5 Tax=Spermatophyta RepID=Q2R066_ORYSJ	LOC_Os11g43620.2	4e-22	11	25841490	25843568	cDNA LSM domain containing protein, expressed	Bradi1g31330	9e-23	1V	26825606	26827850
Ta.3294.1.S1_at	UniRef90_Q6K882	1e-121	Putative nucleolar essential protein (Os02g0290400 protein) n=3 Tax=Oryza sativa RepID=Q6K882_ORYSJ	LOC_Os02g18830.1	0	2	10990462	10993773	cDNA ribosome biogenesis protein NEP1, putative, expressed	Bradi3g10610	1e-121	3V	8801764	8804808
Ta.3298.1.S1_at	UniRef90_Q53NQ9	2e-55	F12P19.3 [imported]-Arabidopsis thaliana (Putative uncharacterized protein) (Os11g0180000 protein) (Disease resistance-responsive family protein, putative, expr	LOC_Os11g07830.1	1e-48	11	3990506	3991686	cDNA dirigent, putative, expressed	Bradi4g24040	1e-60	4V	29042754	29043562
Ta.3300.1.S1_at
Ta.3341.1.S1_at	UniRef90_Q9ZNY1	3e-57	Proline-rich protein (Cell wall protein, putative) n=1 Tax=Zea mays RepID=Q9ZNY1_MAIZE	LOC_Os05g13940.1	1e-05	5	7748236	7746337	cDNA retrotransposon protein, putative, unclassified, expressed	Bradi1g53470	2e-55	1V	51800677	51802129
Ta.3344.1.S1_at	UniRef90_Q0DNI8	7e-73	Os03g0750700 protein (Fragment) n=3 Tax=Oryza sativa RepID=Q0DNI8_ORYSJ	LOC_Os03g53950.1	1e-105	3	30922710	30920110	cDNA strictosidine synthase, putative, expressed	Bradi1g08480	1e-78	1V	5990294	5992584
Ta.336.2.S1_at	UniRef90_Q84N28	0	Caffeic acid O-methyltransferase n=6 Tax=Pooideae RepID=Q84N28_WHEAT	LOC_Os08g06100.1	0	8	3339962	3336754	cDNA O-methyltransferase, putative, expressed	Bradi3g16530	0	3V	14689344	14691908
Ta.3366.1.S1_at	UniRef90_O22567	0	Probable 1-deoxy-D-xylulose-5-phosphate synthase, chloroplastic n=5 Tax=Poaceae RepID=DXS_ORYSJ	LOC_Os05g33840.1	0	5	19900596	19894615	cDNA transketolase, putative, expressed	Bradi2g25550	0	2V	23616189	23620444
Ta.3383.1.S1_a_at
Ta.3385.1.A1_at	UniRef90_Q8L8G4	1e-137	Nucleosome/chromatin assembly factor group C n=4 Tax=Poaceae RepID=Q8L8G4_MAIZE	LOC_Os01g51300.2	0	1	29500077	29505910	cDNA WD domain, G-beta repeat domain containing protein, expressed	Bradi2g47940	1e-146	2V	48293595	48300991
Ta.3397.1.S1_at	UniRef90_Q6Z8D9	3e-28	DNA topoisomerase 2 n=2 Tax=Oryza sativa Japonica Group RepID=Q6Z8D9_ORYSJ	LOC_Os02g47150.1	1e-24	2	28778718	28771135	cDNA DNA topoisomerase 2, putative, expressed	Bradi3g52470	8e-40	3V	53353689	53360703
Ta.3398.1.S1_at
Ta.3412.2.S1_a_at	UniRef90_Q2RA28	1e-117	Expressed protein (Os11g0168300 protein) n=3 Tax=Oryza sativa RepID=Q2RA28_ORYSJ	LOC_Os11g06760.1	1e-139	11	3293833	3299239	cDNA protein of unknown function domain containing protein, expressed	Bradi4g24600	1e-154	4V	29875723	29879324
Ta.3418.2.S1_at	UniRef90_Q8GTB8	2e-99	Glutathione transferase F5 n=1 Tax=Triticum aestivum RepID=Q8GTB8_WHEAT	LOC_Os01g70770.1	1e-26	1	40963205	40961358	cDNA glutathione S-transferase, putative, expressed	Bradi2g59850	3e-69	2V	57407905	57409549
Ta.3436.1.S1_at	UniRef90_Q9LIY1	3e-84	Ubiquitin carrier protein n=2 Tax=Oryza sativa RepID=Q9LIY1_ORYSJ	LOC_Os01g16650.1	1e-157	1	9444655	9445542	cDNA ubiquitin-conjugating enzyme, putative, expressed	Bradi2g10220	4e-97	2V	8423399	8424629
Ta.3441.1.S1_at	UniRef90_Q5JKR3	1e-113	Putative uncharacterized protein B1064G04.11 (Os01g0558800 protein) (Putative uncharacterized protein B1144D11.33) n=2 Tax=Oryza sativa Japonica Group RepID=Q5J	LOC_Os01g37820.1	0	1	21154594	21150445	cDNA oxidoreductase/ transition metal ion binding protein, putative, expressed	Bradi2g41210	1e-136	2V	41463565	41467618
Ta.3445.1.S1_at	UniRef90_Q6WSR5	5e-55	Resistance protein LR10 n=2 Tax=Triticum aestivum RepID=Q6WSR5_WHEAT							Bradi2g39540	3e-44	2V	39730316	39731540
Ta.3446.1.A1_at	UniRef90_Q0J0G7	7e-17	Os09g0510500 protein (Putative uncharacterized protein) n=1 Tax=Oryza sativa Japonica Group RepID=Q0J0G7_ORYSJ	LOC_Os09g33580.2	1e-21	9	19814715	19812142	cDNA BEE 1, putative, expressed	Bradi4g34870	5e-28	4V	40372181	40374225
Ta.345.3.S1_at	UniRef90_Q8LLN8	4e-30	OAJNBa0031O09.10 n=1 Tax=Oryza sativa Japonica Group RepID=Q8LLN8_ORYSJ	LOC_Os03g51010.1	1e-39	3	29146739	29143172	cDNA hydrolase, alpha/beta fold family domain containing protein, expressed	Bradi1g10540	1e-33	1V	7630591	7632936
Ta.3461.1.S1_at	UniRef90_A2YH39	2e-65	Putative uncharacterized protein n=2 Tax=Oryza sativa RepID=A2YH39_ORYSI	LOC_Os06g50890.4	1e-131	6	30778794	30783597	cDNA RNA recognition motif containing protein, expressed	Bradi1g29990	8e-70	1V	25439752	25444179
Ta.3464.2.A1_a_at	UniRef90_Q5VRN3	1e-34	Putative MtN21 (Os06g0109200 protein) n=1 Tax=Oryza sativa Japonica Group RepID=Q5VRN3_ORYSJ	LOC_Os06g01966.1	4e-36	6	542058	544781	cDNA auxin-induced protein 5NG4, putative, expressed	Bradi1g51910	3e-38	1V	50378605	50380710
Ta.3465.1.A1_at	UniRef90_A2XE16	1e-127	Putative uncharacterized protein n=2 Tax=Oryza sativa RepID=A2XE16_ORYSI	LOC_Os03g12140.3	0	3	6368445	6372705	cDNA glucan endo-1,3-beta-glucosidase precursor, putative, expressed	Bradi1g69610	1e-131	1V	68112206	68115770
Ta.347.2.S1_a_at	UniRef90_Q9ZTP5	1e-106	Ribulose-phosphate 3-epimerase, chloroplastic n=4 Tax=Oryza sativa RepID=RPE_ORYSJ	LOC_Os03g07300.1	0	3	3712487	3716954	cDNA ribulose-phosphate 3-epimerase, chloroplast precursor, putative, expressed	Bradi1g73770	1e-119	1V	71177417	71180741
Ta.3480.1.S1_at
Ta.3492.1.A1_at	UniRef90_Q7G8Y3	0	Probable chromatin-remodeling complex ATPase chain n=2 Tax=Oryza sativa Japonica Group RepID=ISW2_ORYSJ	LOC_Os01g27040.1	0	1	15082279	15074836	cDNA chromatin-remodeling complex ATPase chain, putative, expressed	Bradi2g12950	0	2V	11336939	11346359
Ta.3492.2.S1_at	UniRef90_A2WQ06	3e-93	Putative uncharacterized protein n=1 Tax=Oryza sativa Indica Group RepID=A2WQ06_ORYSI	LOC_Os01g27040.1	1e-94	1	15082279	15074836	cDNA chromatin-remodeling complex ATPase chain, putative, expressed	Bradi2g12950	8e-96	2V	11336939	11346359
Ta.3495.1.S1_at	UniRef90_A2X959	1e-128	Putative uncharacterized protein n=2 Tax=Oryza sativa RepID=A2X959_ORYSI	LOC_Os02g49450.1	0	2	30214659	30218121	cDNA BSD domain-containing protein, putative, expressed	Bradi3g56370	1e-142	3V	56282566	56286685
Ta.351.1.S1_at	UniRef90_Q4KXE0	1e-129	Cold acclimation induced protein 2-1 n=2 Tax=Triticeae RepID=Q4KXE0_WHEAT	LOC_Os02g06690.1	1e-15	2	3356968	3358280	cDNA plastocyanin-like domain containing protein, putative, expressed	Bradi1g32840	2e-45	1V	28311464	28312870
Ta.3510.2.S1_at	UniRef90_A2Z370	2e-08	Putative uncharacterized protein n=2 Tax=Oryza sativa RepID=A2Z370_ORYSI	LOC_Os09g34850.3	3e-10	9	20315233	20313086	cDNA POLD4A - Putative DNA polymerase delta complex subunit, expressed	Bradi4g35390	2e-13	4V	40818337	40820910
Ta.3519.1.S1_at	UniRef90_O81217	3e-11	Trypsin inhibitor n=1 Tax=Zea mays RepID=O81217_MAIZE							Bradi2g01930	2e-17	2V	1308774	1309321
Ta.3544.2.S1_a_at	UniRef90_A2WXB5	4e-44	Putative uncharacterized protein n=2 Tax=Oryza sativa RepID=A2WXB5_ORYSI	LOC_Os01g64690.1	2e-54	1	37528059	37526356	cDNA LSM domain containing protein, expressed	Bradi2g56060	7e-45	2V	54484537	54486497
Ta.3550.1.S1_at	UniRef90_Q6H7J5	4e-27	Putative replication protein A2 (Os02g0633400 protein) n=1 Tax=Oryza sativa Japonica Group RepID=Q6H7J5_ORYSJ							Bradi3g49530	5e-25	3V	50882579	50888118
Ta.3550.2.S1_a_at	UniRef90_Q6H7J5	4e-27	Putative replication protein A2 (Os02g0633400 protein) n=1 Tax=Oryza sativa Japonica Group RepID=Q6H7J5_ORYSJ							Bradi3g49530	5e-25	3V	50882579	50888118
Ta.3569.1.A1_at	UniRef90_Q6H7E6	3e-42	PRLI-interacting factor N-like (Os02g0639700 protein) n=3 Tax=Oryza sativa RepID=Q6H7E6_ORYSJ	LOC_Os02g42670.1	1e-40	2	25659144	25667383	cDNA DUF1771 domain containing protein, putative, expressed	Bradi3g49860	1e-54	3V	51117066	51124553
Ta.3573.3.S1_a_at	UniRef90_Q9ZNY1	5e-48	Proline-rich protein (Cell wall protein, putative) n=1 Tax=Zea mays RepID=Q9ZNY1_MAIZE							Bradi1g53470	7e-44	1V	51800677	51802129
Ta.3576.1.S1_at	UniRef90_Q5Z5B0	2e-33	Putative uncharacterized protein OSJNBa0069C14.13 (Os06g0729400 protein) n=3 Tax=Oryza sativa RepID=Q5Z5B0_ORYSJ	LOC_Os06g51330.2	1e-35	6	31088545	31082108	cDNA expressed protein	Bradi3g60370	3e-27	3V	59328173	59329190
Ta.3579.1.S1_at	UniRef90_Q0JHK3	8e-10	Os01g0858700 protein (Fragment) n=3 Tax=Oryza sativa RepID=Q0JHK3_ORYSJ							Bradi2g55520	3e-13	2V	54133510	54136667
Ta.3583.1.A1_at	UniRef90_Q9LEI0	1e-132	MADS-box protein 8 n=5 Tax=Pooideae RepID=Q9LEI0_HORVU	LOC_Os07g01820.3	0	7	476655	470174	cDNA OsMADS15 - MADS-box family gene with MIKCc type-box, expressed	Bradi1g59250	1e-125	1V	58355096	58361987
Ta.3586.2.S1_a_at	UniRef90_A7QF89	2e-76	Chromosome undetermined scaffold_87, whole genome shotgun sequence n=1 Tax=Vitis vinifera RepID=A7QF89_VITVI	LOC_Os02g06700.2	1e-145	2	3360718	3358901	cDNA ribosomal protein, putative, expressed	Bradi3g04790	1e-80	3V	3281289	3283425
Ta.3599.1.S1_at	UniRef90_A2XP22	1e-92	Putative uncharacterized protein n=2 Tax=Oryza sativa RepID=A2XP22_ORYSI	LOC_Os03g63110.1	1e-140	3	35669732	35666152	cDNA prefoldin, putative, expressed	Bradi1g01720	2e-97	1V	1140243	1143927
Ta.3618.1.S1_at	UniRef90_Q6KAJ4	0	Putative minichromosome maintenance deficient protein 5 (Os02g0797400 protein) n=1 Tax=Oryza sativa Japonica Group RepID=Q6KAJ4_ORYSJ	LOC_Os02g55410.1	0	2	33934669	33930319	cDNA MCM5 - Putative minichromosome maintenance MCM complex subunit 5, expressed	Bradi3g54190	0	3V	54689227	54693993
Ta.3622.1.S1_a_at	UniRef90_Q10N42	3e-30	Expressed protein n=4 Tax=Oryza sativa RepID=Q10N42_ORYSJ	LOC_Os03g17490.2	5e-53	3	9720861	9723944	cDNA expressed protein	Bradi1g66010	5e-41	1V	64884181	64888744
Ta.363.1.S1_at	UniRef90_Q0IN48	1e-43	Os12g0507700 protein n=3 Tax=Oryza sativa RepID=Q0IN48_ORYSJ	LOC_Os12g32290.1	8e-78	12	19467473	19466661	cDNA expressed protein	Bradi4g06660	5e-42	4V	5563946	5564444
Ta.3645.1.S1_at	UniRef90_Q9FPB8	7e-19	Putative phi-1 (Os06g0133600 protein) (Putative uncharacterized protein 134P10.10) n=3 Tax=Oryza sativa RepID=Q9FPB8_ORYSJ	LOC_Os06g04250.1	1e-57	6	1788837	1790395	cDNA phosphate-induced protein 1 conserved region domain containing protein, expressed	Bradi1g50140	1e-21	1V	48748832	48750285
Ta.3647.1.S1_at	UniRef90_Q7XD66	5e-37	Putative ripening-related protein 6 n=3 Tax=Oryza sativa RepID=RIP6_ORYSJ	LOC_Os10g34760.1	1e-19	10	18489992	18489489	cDNA RIPER3 - Ripening-related family protein precursor, putative	Bradi2g34230	2e-48	2V	34283205	34283645
Ta.3651.1.S1_at	UniRef90_A2Z0E3	0	Putative uncharacterized protein n=2 Tax=Oryza sativa RepID=A2Z0E3_ORYSI	LOC_Os09g19930.1	0	9	11925038	11919506	cDNA HOTHEAD precursor, putative, expressed	Bradi4g28870	0	4V	34260797	34265860
Ta.3665.1.S1_at	UniRef90_A2YHD7	7e-44	Putative uncharacterized protein n=2 Tax=Oryza sativa RepID=A2YHD7_ORYSI	LOC_Os11g10850.1	1e-08	11	5974169	5974738	cDNA dirigent, putative	Bradi1g59390	6e-43	1V	58464592	58465056
Ta.3677.1.S1_at	UniRef90_Q8RUL3	0	Sucrose transporter SUT1D n=5 Tax=Triticeae RepID=Q8RUL3_WHEAT	LOC_Os03g07480.4	1e-125	3	3803128	3796687	cDNA sucrose transporter, putativ, expressed	Bradi1g73170	0	1V	70767149	70772796
Ta.3678.1.S1_at	UniRef90_Q8RVT1	0	MutS homolog 7 (Fragment) n=1 Tax=Triticum aestivum RepID=Q8RVT1_WHEAT	LOC_Os01g08540.1	0	1	4243531	4233514	cDNA DNA mismatch repair protein MSH6-2, putative, expressed	Bradi2g05160	0	2V	3714392	3723479
Ta.3696.3.S1_a_at	UniRef90_Q336U3	0	Proline dehydrogenase family protein, expressed (Os10g0550900 protein) n=3 Tax=Oryza sativa RepID=Q336U3_ORYSJ	LOC_Os10g40360.1	0	10	21546430	21549067	cDNA proline oxidase, mitochondrial precursor, putative, expressed	Bradi3g32880	0	3V	35279755	35282245
Ta.3698.1.S1_at	UniRef90_Q10FB7	9e-14	Expressed protein n=2 Tax=Oryza sativa RepID=Q10FB7_ORYSJ
Ta.3723.1.S1_at	UniRef90_A3B412	1e-148	Putative uncharacterized protein n=1 Tax=Oryza sativa Japonica Group RepID=A3B412_ORYSJ	LOC_Os03g45920.1	0	3	25940733	25944757	cDNA tubulin/FtsZ domain containing protein, putative, expressed	Bradi3g05010	0	3V	3471972	3474921
Ta.3730.1.S1_at	UniRef90_Q0E1G2	1e-115	Os02g0452500 protein n=1 Tax=Oryza sativa Japonica Group RepID=Q0E1G2_ORYSJ	LOC_Os02g25580.2	1e-104	2	14956221	14936663	cDNA Sec1 family transport protein, putative, expressed	Bradi1g14940	1e-127	1V	11909703	11933751
Ta.3756.1.S1_a_at	UniRef90_A3BSN7	0	Putative uncharacterized protein n=3 Tax=Oryza sativa RepID=A3BSN7_ORYSJ	LOC_Os08g29370.2	0	8	18017368	18021285	cDNA peptidyl-prolyl cis-trans isomerase, chloroplast precursor, putative, expressed	Bradi3g34940	0	3V	37317599	37320694
Ta.3774.1.S1_at	UniRef90_Q5Z9G6	2e-74	Putative uncharacterized protein P0655A07.23 (Os06g0710300 protein) n=3 Tax=Oryza sativa RepID=Q5Z9G6_ORYSJ	LOC_Os06g49640.1	1e-104	6	30036744	30033714	cDNA uncharacterized UPF0114 domain containing protein, expressed	Bradi1g34830	2e-84	1V	30385205	30386641
Ta.3786.1.A1_at	UniRef90_Q5Z8Q9	4e-48	Poly [ADP-ribose] polymerase 2-A n=2 Tax=Oryza sativa Japonica Group RepID=PRP2A_ORYSJ	LOC_Os01g24940.1	1e-49	1	14046775	14053884	cDNA poly synthetase 2-A, putative, expressed	Bradi2g12700	4e-52	2V	11065970	11073601
Ta.3786.2.S1_at	UniRef90_O50017	8e-92	Poly [ADP-ribose] polymerase 2 n=1 Tax=Zea mays RepID=PARP2_MAIZE	LOC_Os01g24940.1	3e-93	1	14046775	14053884	cDNA poly synthetase 2-A, putative, expressed	Bradi2g12700	9e-98	2V	11065970	11073601
Ta.3830.2.S1_at
Ta.3832.1.A1_at	UniRef90_A3ADB0	2e-22	Putative uncharacterized protein n=1 Tax=Oryza sativa Japonica Group RepID=A3ADB0_ORYSJ	LOC_Os11g45430.1	1e-18	11	27032149	27031586	cDNA transposon protein, putative, unclassified
Ta.3839.1.S1_a_at	UniRef90_Q2QVL8	1e-134	Outer envelope protein, putative, expressed (Os12g0225200 protein) n=3 Tax=Oryza sativa RepID=Q2QVL8_ORYSJ	LOC_Os12g12370.1	1e-117	12	6810108	6813884	cDNA outer envelope protein, putative, expressed	Bradi4g40030	1e-152	4V	44518832	44523263
Ta.3839.1.S1_at	UniRef90_Q2QVL8	1e-134	Outer envelope protein, putative, expressed (Os12g0225200 protein) n=3 Tax=Oryza sativa RepID=Q2QVL8_ORYSJ	LOC_Os12g12370.1	1e-117	12	6810108	6813884	cDNA outer envelope protein, putative, expressed	Bradi4g40030	1e-152	4V	44518832	44523263
Ta.385.1.A1_at	UniRef90_A2Z0C0	3e-47	Probable protein arginine N-methyltransferase 1 n=2 Tax=Oryza sativa RepID=ANM1_ORYSI	LOC_Os09g19560.1	1e-42	9	11705371	11701887	cDNA methyltransferase, putative, expressed	Bradi4g28570	2e-52	4V	33986053	33989813
Ta.385.2.S1_at	UniRef90_A2Z0C0	1e-171	Probable protein arginine N-methyltransferase 1 n=2 Tax=Oryza sativa RepID=ANM1_ORYSI	LOC_Os09g19560.1	0	9	11705371	11701887	cDNA methyltransferase, putative, expressed	Bradi4g28570	1e-177	4V	33986053	33989813
Ta.3857.1.A1_at	UniRef90_Q0J845	2e-51	Os08g0137400 protein n=3 Tax=Oryza sativa RepID=Q0J845_ORYSJ	LOC_Os08g04310.1	2e-76	8	2114686	2116177	cDNA plastocyanin-like domain containing protein, putative, expressed	Bradi3g14570	1e-52	3V	12953896	12954729
Ta.3884.1.A1_at	UniRef90_A2XWG4	6e-21	Putative uncharacterized protein n=2 Tax=Oryza sativa RepID=A2XWG4_ORYSI							Bradi1g68200	5e-44	1V	66709650	66711176
Ta.3890.1.S1_a_at	UniRef90_Q0JLL8	1e-68	Os01g0589800 protein n=2 Tax=Oryza sativa Japonica Group RepID=Q0JLL8_ORYSJ	LOC_Os01g40710.1	4e-87	1	23002627	23003966	cDNA high light inducible protein, putative, expressed	Bradi2g42300	6e-95	2V	42772167	42773500
Ta.3909.1.A1_at	UniRef90_Q6ES34	1e-166	Putative uncharacterized protein P0643D11.22-1 (Putative uncharacterized protein) (Os09g0413600 protein) n=1 Tax=Oryza sativa Japonica Group RepID=Q6ES34_ORYSJ	LOC_Os09g24700.1	0	9	14698203	14693433	cDNA expressed protein	Bradi4g30200	1e-172	4V	35862424	35867459
Ta.3927.1.S1_at	UniRef90_Q10F62	0	Thiamine biosynthesis protein thiC, putative, expressed (Os03g0679700 protein) n=3 Tax=BEP clade RepID=Q10F62_ORYSJ	LOC_Os03g47610.8	0	3	26945101	26952253	cDNA thiamine biosynthesis protein thiC, putative, expressed	Bradi1g12550	0	1V	9454393	9460789
Ta.3943.1.A1_at	UniRef90_A2WQL7	1e-105	Putative uncharacterized protein n=2 Tax=Oryza sativa RepID=A2WQL7_ORYSI	LOC_Os10g42780.1	4e-75	10	23007548	23003869	cDNA lrgB-like family protein, expressed	Bradi3g34520	1e-110	3V	36890642	36895640
Ta.3962.1.A1_at	UniRef90_Q5NA00	2e-88	Putative lung alpha/beta hydrolase protein 1 (Os01g0871100 protein) n=1 Tax=Oryza sativa Japonica Group RepID=Q5NA00_ORYSJ	LOC_Os05g35730.1	3e-85	5	21151872	21145347	cDNA hydrolase, alpha/beta fold family domain containing protein, expressed	Bradi2g56310	2e-91	2V	54686152	54693625
Ta.3963.1.S1_at	UniRef90_Q10AH7	7e-65	AFG1-like ATPase family protein, putative, expressed (Os03g0851900 protein) n=2 Tax=Oryza sativa Japonica Group RepID=Q10AH7_ORYSJ	LOC_Os03g63500.2	3e-97	3	35868360	35861567	cDNA ATPase, AFG1 family domain containing protein, expressed	Bradi1g01420	6e-75	1V	941315	947285
Ta.3969.1.S1_at	UniRef90_Q6Z9D2	5e-81	Putative kinesin heavy chain n=2 Tax=Oryza sativa Japonica Group RepID=Q6Z9D2_ORYSJ	LOC_Os08g43400.4	1e-38	8	27440028	27432412	cDNA kinesin motor domain containing protein, expressed	Bradi3g42190	1e-120	3V	43897597	43902489
Ta.3969.2.A1_at	UniRef90_Q6Z9D2	4e-50	Putative kinesin heavy chain n=2 Tax=Oryza sativa Japonica Group RepID=Q6Z9D2_ORYSJ	LOC_Os08g43400.4	1e-16	8	27440028	27432412	cDNA kinesin motor domain containing protein, expressed	Bradi3g42190	4e-39	3V	43897597	43902489
Ta.3979.1.S1_at	UniRef90_Q7XBY4	2e-50	Mitochondrial carnitine/acylcarnitine carrier, putative, expressed (Os10g0573700 protein) n=3 Tax=Oryza sativa RepID=Q7XBY4_ORYSJ	LOC_Os10g42299.5	4e-58	10	22708778	22703427	cDNA mitochondrial carrier protein, putative, expressed	Bradi3g34080	4e-54	3V	36514519	36516717
Ta.400.1.A1_a_at	UniRef90_A2ZU03	1e-123	Putative uncharacterized protein n=2 Tax=Oryza sativa RepID=A2ZU03_ORYSJ	LOC_Os01g34870.1	4e-94	1	19251623	19256359	cDNA expressed protein	Bradi2g40420	1e-138	2V	40456343	40466752
Ta.4001.1.S1_at	UniRef90_Q7YME0	0	Phosphate transporter 2-1 n=1 Tax=Triticum aestivum RepID=Q7YME0_WHEAT	LOC_Os02g38020.1	0	2	22965694	22969427	cDNA inorganic phosphate transporter 2-1, chloroplast precursor, putative, expressed	Bradi3g47550	0	3V	49174304	49177715
Ta.4004.1.S1_at	UniRef90_Q69T76	1e-84	Mitochondrial glycoprotein-like (Os06g0326500 protein) n=3 Tax=Oryza sativa RepID=Q69T76_ORYSJ	LOC_Os06g22070.1	2e-59	6	12800433	12803045	cDNA mitochondrial glycoprotein, putative, expressed	Bradi1g42640	1e-102	1V	39968233	39971364
Ta.4007.1.A1_at
Ta.4009.1.S1_at
Ta.4017.1.S1_at	UniRef90_Q01K78	8e-61	H0525C06.6 protein n=2 Tax=Oryza sativa RepID=Q01K78_ORYSA	LOC_Os04g35864.1	8e-64	4	21686729	21684952	cDNA DDT domain-containing protein, putative, expressed	Bradi3g45850	2e-57	3V	47810336	47814472
Ta.4017.2.S1_at	UniRef90_Q7XQG7	4e-69	OJ000114_01.10 protein n=1 Tax=Oryza sativa Japonica Group RepID=Q7XQG7_ORYSJ	LOC_Os04g35880.1	1e-44	4	21695865	21691911	cDNA retrotransposon protein, putative, unclassified, expressed	Bradi5g10780	4e-85	5V	14104341	14109603
Ta.4022.1.S1_at	UniRef90_Q9XHV8	6e-21	10A19I.8 (Putative uncharacterized protein OSJNBa0017N18.10) n=3 Tax=Oryza sativa RepID=Q9XHV8_ORYSJ	LOC_Os05g50340.1	1e-17	5	28783405	28782800	cDNA MYB family transcription factor, putative, expressed	Bradi2g44520	3e-26	2V	45000522	45001450
Ta.4035.1.A1_at	UniRef90_Q0J0G3	5e-52	Os09g0511600 protein n=2 Tax=Oryza sativa RepID=Q0J0G3_ORYSJ	LOC_Os09g33680.2	1e-41	9	19887643	19882167	cDNA Os9bglu31 - beta-glucosidase, dhurrinase, similar to G. max hydroxyisourate hydrolase, expressed	Bradi4g34930	7e-60	4V	40493154	40498657
Ta.4035.2.S1_at	UniRef90_Q0J0G3	0	Os09g0511600 protein n=2 Tax=Oryza sativa RepID=Q0J0G3_ORYSJ	LOC_Os09g33680.1	0	9	19887643	19882167	cDNA Os9bglu31 - beta-glucosidase, dhurrinase, similar to G. max hydroxyisourate hydrolase, expressed	Bradi4g34930	0	4V	40493154	40498657
Ta.4035.3.S1_at	UniRef90_Q0J0G3	0	Os09g0511600 protein n=2 Tax=Oryza sativa RepID=Q0J0G3_ORYSJ	LOC_Os09g33680.1	0	9	19887643	19882167	cDNA Os9bglu31 - beta-glucosidase, dhurrinase, similar to G. max hydroxyisourate hydrolase, expressed	Bradi4g34930	0	4V	40493154	40498657
Ta.4039.1.S1_at	UniRef90_Q10AA1	2e-34	Expressed protein n=1 Tax=Oryza sativa Japonica Group RepID=Q10AA1_ORYSJ	LOC_Os03g64230.2	1e-35	3	36284868	36287967	cDNA expressed protein	Bradi1g00710	3e-36	1V	545789	549477
Ta.4041.1.S1_at	UniRef90_Q10S01	1e-143	Cytochrome P450 family protein, expressed n=2 Tax=Oryza sativa RepID=Q10S01_ORYSJ	LOC_Os03g04660.1	1e-159	3	2210803	2212937	cDNA cytochrome P450 86A1, putative, expressed	Bradi1g75730	1e-156	1V	72548034	72550113
Ta.4041.3.A1_at	UniRef90_Q0DVA6	1e-52	Os03g0140200 protein n=1 Tax=Oryza sativa Japonica Group RepID=Q0DVA6_ORYSJ	LOC_Os03g04660.1	9e-54	3	2210803	2212937	cDNA cytochrome P450 86A1, putative, expressed	Bradi1g75730	4e-51	1V	72548034	72550113
Ta.4043.1.A1_a_at	UniRef90_Q25AA5	2e-47	H0410G08.9 protein n=3 Tax=Oryza sativa RepID=Q25AA5_ORYSA	LOC_Os04g54320.1	1e-45	4	32153306	32154425	cDNA expressed protein	Bradi5g23190	2e-53	5V	25229640	25230476
Ta.4048.1.S1_at	UniRef90_Q8W0V6	1e-172	Laccase LAC5-6 n=1 Tax=Lolium perenne RepID=Q8W0V6_LOLPR	LOC_Os01g62480.1	0	1	36167896	36164877	cDNA laccase precursor protein, putative, expressed	Bradi2g54680	1e-178	2V	53524201	53527247
Ta.4054.1.A1_at	UniRef90_Q5SML5	3e-31	Putative response regulator 9 (Response regulator) (Os06g0183100 protein) n=3 Tax=Oryza sativa RepID=Q5SML5_ORYSJ	LOC_Os06g08440.1	1e-23	6	4136249	4141664	cDNA two-component response regulator, putative, expressed	Bradi1g47400	4e-50	1V	45901210	45905691
Ta.4062.1.S1_a_at	UniRef90_A2Y8A8	0	Putative uncharacterized protein n=2 Tax=Oryza sativa RepID=A2Y8A8_ORYSI	LOC_Os06g01490.1	1e-177	6	300812	296160	cDNA monocopper oxidase, putative, expressed	Bradi1g52200	0	1V	50580001	50584368
Ta.4062.2.A1_at	UniRef90_A2Y8A8	2e-56	Putative uncharacterized protein n=2 Tax=Oryza sativa RepID=A2Y8A8_ORYSI	LOC_Os06g01490.1	1e-32	6	300812	296160	cDNA monocopper oxidase, putative, expressed	Bradi1g52200	5e-61	1V	50580001	50584368
Ta.407.1.A1_at	UniRef90_Q6ZBQ9	8e-95	Putative 3-methyladenine-DNA glycosylase n=3 Tax=Oryza sativa RepID=Q6ZBQ9_ORYSJ	LOC_Os08g38170.1	4e-87	8	24183956	24186755	cDNA methyladenine glycosylase, putative, expressed	Bradi3g38950	1e-94	3V	41391112	41393871
Ta.4077.3.S1_a_at
Ta.4084.1.S1_at	UniRef90_A3BZY1	0	Putative uncharacterized protein n=1 Tax=Oryza sativa Japonica Group RepID=A3BZY1_ORYSJ	LOC_Os09g30130.2	2e-81	9	18320213	18314153	cDNA CSLE6 - cellulose synthase-like family E, expressed	Bradi4g33090	0	4V	38872564	38877961
Ta.4103.1.A1_at	UniRef90_A7M6U2	1e-129	Aluminum activated citrate transporter n=2 Tax=Hordeum vulgare RepID=A7M6U2_HORVU	LOC_Os03g11734.3	4e-97	3	6141785	6130845	cDNA MATE efflux protein, putative, expressed	Bradi1g69770	1e-128	1V	68231277	68235423
Ta.4104.1.S1_at	UniRef90_Q0J0S5	1e-114	Os09g0500900 protein n=2 Tax=Oryza sativa RepID=Q0J0S5_ORYSJ	LOC_Os09g32470.1	1e-107	9	19386611	19384195	cDNA membrane protein, putative, expressed	Bradi4g34300	1e-118	4V	39955525	39957140
Ta.4106.1.A1_at	UniRef90_Q5BQ31	3e-38	Serine/threonine protein kinase n=1 Tax=Triticum aestivum RepID=Q5BQ31_WHEAT							Bradi4g21990	2e-38	4V	25900740	25903323
Ta.4126.1.A1_at	UniRef90_Q7F761	1e-102	Putative transcription factor n=1 Tax=Oryza sativa Japonica Group RepID=Q7F761_ORYSJ	LOC_Os01g03570.1	8e-61	1	1445849	1449473	cDNA transcription factor X1, putative, expressed	Bradi2g43560	1e-129	2V	44015905	44020776
Ta.4127.1.S1_a_at	UniRef90_A3BZH2	1e-173	Putative uncharacterized protein n=3 Tax=Oryza sativa RepID=A3BZH2_ORYSJ	LOC_Os09g28019.1	1e-107	9	17013364	17007657	cDNA nucleoporin p58/p45, putative, expressed	Bradi4g31940	0	4V	37679448	37684445
Ta.413.1.S1_at
Ta.4137.1.S1_at	UniRef90_A3BP16	1e-129	Putative uncharacterized protein n=2 Tax=Oryza sativa Japonica Group RepID=A3BP16_ORYSJ	LOC_Os08g02230.1	4e-64	8	769919	766548	cDNA FAD-binding and arabino-lactone oxidase domains containing protein, putative, expressed	Bradi3g13700	1e-142	3V	12171161	12173235
Ta.4160.1.A1_at				LOC_Os08g06240.1	1e-08	8	3437451	3441006	cDNA MYB family transcription factor, putative, expressed	Bradi3g16420	3e-05	3V	14608609	14609577
Ta.4180.1.S1_at
Ta.4203.2.A1_at
Ta.4207.1.S1_a_at	UniRef90_Q60DV9	1e-166	Putative uncharacterized protein P0426G01.13 (Os05g0419800 protein) n=1 Tax=Oryza sativa Japonica Group RepID=Q60DV9_ORYSJ	LOC_Os09g00999.1	0	9	9802	12386	cDNA conserved hypothetical protein	Bradi2g25070	0	2V	22886756	22889998
Ta.4207.2.S1_at	UniRef90_Q60DV9	3e-28	Putative uncharacterized protein P0426G01.13 (Os05g0419800 protein) n=1 Tax=Oryza sativa Japonica Group RepID=Q60DV9_ORYSJ	LOC_Os09g00999.1	0	9	9802	12386	cDNA conserved hypothetical protein	Bradi2g25070	2e-33	2V	22886756	22889998
Ta.4222.1.S1_at	UniRef90_Q9ARD5	5e-22	Low temperature-induced protein lt101.2 n=1 Tax=Hordeum vulgare RepID=LT02_HORVU	LOC_Os03g17790.1	1e-38	3	9899336	9898694	cDNA OsRCI2-5 - Putative low temperature and salt responsive protein, expressed	Bradi1g65780	6e-23	1V	64693791	64694453
Ta.4223.1.A1_at	UniRef90_Q94D81	6e-45	Phospholipase-like protein (Putative uncharacterized protein) (Os01g0317800 protein) n=2 Tax=Oryza sativa RepID=Q94D81_ORYSJ	LOC_Os01g21560.1	1e-46	1	12066658	12068087	cDNA esterase/lipase/thioesterase family protein, putative, expressed	Bradi2g12020	7e-49	2V	10343885	10345067
Ta.4224.1.S1_at	UniRef90_A2WPB0	2e-29	Putative uncharacterized protein n=3 Tax=Oryza sativa RepID=A2WPB0_ORYSI	LOC_Os01g22380.1	1e-14	1	12582436	12581709	cDNA expressed protein	Bradi2g12240	5e-40	2V	10583419	10584073
Ta.4248.1.A1_at	UniRef90_A2YAV3	3e-31	Putative uncharacterized protein n=2 Tax=Oryza sativa RepID=A2YAV3_ORYSI	LOC_Os06g12050.1	1e-06	6	6458568	6457284	cDNA mTERF family protein, expressed	Bradi1g45340	2e-61	1V	43551167	43552961
Ta.425.2.S1_at	UniRef90_O65031	1e-146	1-aminocyclopropane-1-carboxylate oxidase n=3 Tax=Oryza sativa RepID=O65031_ORYSA	LOC_Os02g53180.2	0	2	32552766	32556836	cDNA 1-aminocyclopropane-1-carboxylate oxidase protein, putative, expressed	Bradi3g57620	1e-149	3V	57328692	57331200
Ta.425.3.A1_at	UniRef90_O81607	1e-32	1-aminocyclopropane-1-carboxylate oxidase (Fragment) n=1 Tax=Sorghum bicolor RepID=O81607_SORBI	LOC_Os02g53180.3	1e-39	2	32552766	32556836	cDNA 1-aminocyclopropane-1-carboxylate oxidase protein, putative, expressed	Bradi3g57620	3e-30	3V	57328692	57331200
Ta.4255.2.S1_at	UniRef90_Q10P76	6e-09	Expressed protein (Os03g0244000 protein) n=2 Tax=Oryza sativa Japonica Group RepID=Q10P76_ORYSJ	LOC_Os03g56670.2	1e-31	3	32267046	32265802	cDNA photosystem I reaction center subunit III, chloroplast precursor, putative, expressed	Bradi1g67990	4e-13	1V	66543476	66546575
Ta.4269.2.A1_at	UniRef90_A9PEK0	1e-54	Putative uncharacterized protein n=1 Tax=Populus trichocarpa RepID=A9PEK0_POPTR	LOC_Os07g48770.1	1e-117	7	29196473	29194079	cDNA serine hydrolase domain containing protein, expressed	Bradi1g17240	2e-78	1V	13811143	13815407
Ta.4269.3.S1_a_at	UniRef90_Q8LIG3	7e-87	Putative uncharacterized protein OJ1200_C08.123 (Os07g0687100 protein) (Putative uncharacterized protein OJ1150_E04.119) n=1 Tax=Oryza sativa Japonica Group Rep	LOC_Os07g48770.1	1e-129	7	29196473	29194079	cDNA serine hydrolase domain containing protein, expressed	Bradi1g17240	8e-93	1V	13811143	13815407
Ta.4269.3.S1_at	UniRef90_Q8LIG3	7e-87	Putative uncharacterized protein OJ1200_C08.123 (Os07g0687100 protein) (Putative uncharacterized protein OJ1150_E04.119) n=1 Tax=Oryza sativa Japonica Group Rep	LOC_Os07g48770.1	1e-129	7	29196473	29194079	cDNA serine hydrolase domain containing protein, expressed	Bradi1g17240	8e-93	1V	13811143	13815407
Ta.427.1.S1_at	UniRef90_A2WN37	7e-10	Putative uncharacterized protein n=2 Tax=Oryza sativa RepID=A2WN37_ORYSI							Bradi3g11170	1e-27	3V	9584870	9586037
Ta.4274.1.S1_at	UniRef90_P31924	0	Sucrose synthase 2 n=8 Tax=Poaceae RepID=SUS2_ORYSJ	LOC_Os03g28330.4	0	3	16306279	16299924	cDNA sucrose synthase, putative, expressed	Bradi1g60320	0	1V	59633495	59638886
Ta.428.1.S1_at	UniRef90_Q67WJ8	1e-126	Aquaporin NIP2-2 n=2 Tax=Oryza sativa RepID=NIP22_ORYSJ	LOC_Os06g12310.1	0	6	6652006	6647388	cDNA aquaporin protein, putative, expressed	Bradi1g45200	1e-147	1V	43418325	43422551
Ta.428.3.S1_at				LOC_Os06g12310.1	1e-08	6	6652006	6647388	cDNA aquaporin protein, putative, expressed	Bradi1g45200	3e-12	1V	43418325	43422551
Ta.4286.1.S1_at	UniRef90_Q8LHN3	2e-79	Putative chitinase (Os07g0632000 protein) n=1 Tax=Oryza sativa Japonica Group RepID=Q8LHN3_ORYSJ	LOC_Os06g25010.1	1e-60	6	14647092	14645978	cDNA glycosyl hydrolase, putative, expressed	Bradi4g09430	1e-74	4V	8682900	8684035
Ta.4302.1.S1_at	UniRef90_Q10G39	1e-162	Pyruvate dehydrogenase E1 component beta subunit, putative, expressed n=4 Tax=Oryza sativa RepID=Q10G39_ORYSJ	LOC_Os12g42230.1	0	12	26166573	26170025	cDNA transketolase, putative, expressed	Bradi4g01460	1e-172	4V	963871	966644
Ta.4306.1.S1_at	UniRef90_A2YQF1	1e-141	Putative uncharacterized protein n=2 Tax=Oryza sativa RepID=A2YQF1_ORYSI	LOC_Os11g27730.2	1e-12	11	15495248	15491394	cDNA cytochrome P450, putative, expressed	Bradi1g28860	0	1V	24209730	24213022
Ta.4311.1.S1_at	UniRef90_Q69JJ6	1e-133	TA1 protein-like (Os09g0474100 protein) n=1 Tax=Oryza sativa Japonica Group RepID=Q69JJ6_ORYSJ	LOC_Os09g29830.3	1e-145	9	18140108	18143523	cDNA helix-loop-helix DNA-binding domain containing protein, expressed	Bradi4g32930	1e-147	4V	38726822	38736915
Ta.4321.1.A1_at	UniRef90_A2WV32	0	Cellulose synthase A catalytic subunit 4 [UDP-forming] n=3 Tax=Poaceae RepID=CESA4_ORYSI	LOC_Os01g54620.1	0	1	31421902	31427644	cDNA CESA4 - cellulose synthase, expressed	Bradi2g49910	0	2V	49912312	49917574
Ta.4327.2.S1_at	UniRef90_Q2PCD1	2e-25	Type 1 non specific lipid transfer protein n=6 Tax=Triticeae RepID=Q2PCD1_WHEAT	LOC_Os01g60740.2	3e-60	1	35129874	35128815	cDNA LTPL16 - Protease inhibitor/seed storage/LTP family protein precursor, expressed	Bradi2g53570	3e-17	2V	52720342	52721352
Ta.4334.1.S1_at	UniRef90_A0T123	0	Calcium dependent protein kinase n=2 Tax=Triticum aestivum RepID=A0T123_WHEAT	LOC_Os03g03660.4	0	3	1623875	1628526	cDNA CAMK_CAMK_like.17 - CAMK includes calcium/calmodulin depedent protein kinases, expressed	Bradi1g76560	0	1V	73098658	73104007
Ta.4335.1.S1_at	UniRef90_Q5Z4K0	5e-14	Thionin Osthi1 n=7 Tax=Oryza sativa RepID=Q5Z4K0_ORYSJ							Bradi1g57280	3e-09	1V	56038776	56039624
Ta.4343.1.S1_at	UniRef90_Q5JMU3	6e-21	Putative uncharacterized protein P0466H10.40-1 n=1 Tax=Oryza sativa Japonica Group RepID=Q5JMU3_ORYSJ	LOC_Os01g72009.1	1e-15	1	41728573	41727608	cDNA expressed protein	Bradi3g17750	3e-09	3V	16089752	16090783
Ta.4350.1.A1_at	UniRef90_Q84N28	1e-71	Caffeic acid O-methyltransferase n=6 Tax=Pooideae RepID=Q84N28_WHEAT	LOC_Os08g06100.1	9e-72	8	3339962	3336754	cDNA O-methyltransferase, putative, expressed	Bradi3g16530	9e-70	3V	14689344	14691908
Ta.4352.1.S1_a_at	UniRef90_Q717J0	1e-110	CRC-related protein n=1 Tax=Triticum aestivum RepID=Q717J0_WHEAT	LOC_Os03g11600.1	1e-147	3	6040245	6047687	cDNA YABBY domain containing protein, putative, expressed	Bradi1g69900	1e-109	1V	68347598	68352013
Ta.4352.2.S1_a_at	UniRef90_Q717J0	1e-110	CRC-related protein n=1 Tax=Triticum aestivum RepID=Q717J0_WHEAT	LOC_Os03g11600.1	1e-147	3	6040245	6047687	cDNA YABBY domain containing protein, putative, expressed	Bradi1g69900	1e-109	1V	68347598	68352013
Ta.4373.1.A1_at	UniRef90_A2YNG6	9e-42	Putative uncharacterized protein n=2 Tax=Oryza sativa RepID=A2YNG6_ORYSI	LOC_Os07g41180.1	1e-21	7	24658854	24653819	cDNA RNA-binding protein-like, putative, expressed	Bradi1g22160	2e-69	1V	17806755	17810495
Ta.438.3.S1_at	UniRef90_B2FH63	1e-137	Putative bifunctional nuclease n=1 Tax=Zea mays RepID=B2FH63_MAIZE	LOC_Os01g03730.1	1e-158	1	1565138	1568472	cDNA nuclease PA3, putative, expressed	Bradi2g01980	1e-149	2V	1337352	1341199
Ta.439.1.S1_at	UniRef90_P09195	0	Fructose-1,6-bisphosphatase, chloroplastic n=1 Tax=Triticum aestivum RepID=F16P1_WHEAT	LOC_Os03g16050.1	0	3	8842007	8840206	cDNA fructose-1,6-bisphosphatase, putative, expressed	Bradi1g67020	1e-178	1V	65750298	65752161
Ta.4390.1.S1_at	UniRef90_Q0JBS2	3e-48	Os04g0513000 protein (Fragment) n=1 Tax=Oryza sativa Japonica Group RepID=Q0JBS2_ORYSJ	LOC_Os04g43350.1	8e-73	4	25451928	25454285	cDNA expressed protein	Bradi5g15520	4e-56	5V	18871730	18873686
Ta.4394.1.S1_at	UniRef90_Q6EPG8	1e-123	Flavonoid 7-O-methyltransferase-like (Os09g0344500 protein) n=2 Tax=Oryza sativa Japonica Group RepID=Q6EPG8_ORYSJ	LOC_Os09g17560.1	1e-19	9	10740910	10739339	cDNA O-methyltransferase, putative, expressed	Bradi2g19830	1e-102	2V	17461597	17463320
Ta.4397.1.S1_at	UniRef90_A2YIH6	1e-131	Putative uncharacterized protein n=2 Tax=Oryza sativa RepID=A2YIH6_ORYSI	LOC_Os07g07080.1	1e-167	7	3498333	3490977	cDNA regulator of chromosome condensation/beta-lactamase-inhibitor protein II, putative, expressed	Bradi1g56600	0	1V	55178117	55183595
Ta.4402.1.S1_at	UniRef90_A2XCH8	3e-44	Cyclin-dependent kinases regulatory subunit 1 n=3 Tax=BEP clade RepID=CKS1_ORYSI	LOC_Os03g05300.1	1e-102	3	2571059	2571530	cDNA cyclin-dependent kinases regulatory subunit 1, putative, expressed	Bradi1g75280	5e-48	1V	72222548	72223693
Ta.4406.1.S1_at	UniRef90_A6MZB9	3e-30	Giberellin regulated family protein (Fragment) n=3 Tax=Oryza sativa RepID=A6MZB9_ORYSI	LOC_Os03g55290.1	4e-68	3	31458510	31457725	cDNA GASR3 - Gibberellin-regulated GASA/GAST/Snakin family protein precursor, expressed	Bradi1g07900	4e-40	1V	5579684	5580426
Ta.4417.1.S1_a_at	UniRef90_Q10N24	1e-55	Expressed protein (Os03g0285100 protein) n=1 Tax=Oryza sativa Japonica Group RepID=Q10N24_ORYSJ	LOC_Os03g17660.2	2e-95	3	9821652	9825915	cDNA expressed protein	Bradi1g65850	1e-61	1V	64757394	64761619
Ta.442.1.S1_at	UniRef90_Q43206	0	Catalase-1 n=7 Tax=BEP clade RepID=CATA1_WHEAT	LOC_Os03g03910.1	0	3	1789953	1786644	cDNA catalase domain containing protein, expressed	Bradi1g76330	0	1V	72952825	72955832
Ta.4434.2.S1_at	UniRef90_Q0D8K3	2e-70	Os07g0152200 protein n=3 Tax=Oryza sativa RepID=Q0D8K3_ORYSJ	LOC_Os07g05740.2	6e-72	7	2760926	2756220	cDNA receptor-like protein kinase 2 precursor, putative, expressed	Bradi1g58460	5e-79	1V	57297093	57301471
Ta.4448.1.S1_at	UniRef90_A2WRV9	2e-67	Putative uncharacterized protein n=2 Tax=Oryza sativa RepID=A2WRV9_ORYSI	LOC_Os01g40310.1	1e-90	1	22754427	22753444	cDNA expressed protein	Bradi2g42040	2e-83	2V	42532268	42534164
Ta.4451.1.A1_at	UniRef90_A2Y6S2	5e-47	Putative uncharacterized protein n=3 Tax=Oryza sativa RepID=A2Y6S2_ORYSI	LOC_Os01g53079.1	2e-85	1	30506149	30500561	cDNA ubiquitin domain-containing protein 1, putative, expressed	Bradi2g19030	1e-47	2V	16777499	16780342
Ta.4455.1.A1_at	UniRef90_Q8S2A8	4e-87	Putative laccase LAC5-6 (Putative uncharacterized protein) (Os01g0842500 protein) n=1 Tax=Oryza sativa Japonica Group RepID=Q8S2A8_ORYSJ	LOC_Os01g62490.1	1e-176	1	36179084	36176246	cDNA laccase precursor protein, putative, expressed	Bradi2g54690	2e-90	2V	53532148	53534861
Ta.4457.1.S1_at	UniRef90_Q69UX7	1e-107	Putative S-adenosyl-L-methionine:jasmonic acid carboxyl methyltransferase (Os06g0329900 protein) n=2 Tax=Oryza sativa RepID=Q69UX7_ORYSJ	LOC_Os06g22440.2	1e-17	6	13040901	13043184	cDNA SAM dependent carboxyl methyltransferase, putative, expressed	Bradi2g60180	5e-83	2V	57571431	57573486
Ta.4458.1.A1_at	UniRef90_Q8LQM5	1e-154	Probable indole-3-acetic acid-amido synthetase GH3.1 n=2 Tax=Oryza sativa Japonica Group RepID=GH31_ORYSJ	LOC_Os01g57610.1	0	1	33307404	33310347	cDNA OsGH3.1 - Probable indole-3-acetic acid-amido synthetase, expressed	Bradi2g52000	1e-157	2V	51536117	51538485
Ta.446.1.S1_at
Ta.4461.1.S1_at	UniRef90_Q94A97	3e-76	Ubiquitin carrier protein E2 35 n=19 Tax=Embryophyta RepID=UBC35_ARATH	LOC_Os01g48280.1	0	1	27670604	27667346	cDNA ubiquitin-conjugating enzyme, putative, expressed	Bradi2g16770	5e-79	2V	14729894	14733557
Ta.4469.1.S1_at	UniRef90_Q10B12	1e-126	Glycoside hydrolase family 28 protein, putative, expressed n=2 Tax=Oryza sativa Japonica Group RepID=Q10B12_ORYSJ	LOC_Os03g61800.3	0	3	35030224	35034497	cDNA polygalacturonase, putative, expressed	Bradi1g02720	1e-131	1V	1828877	1832625
Ta.4477.1.A1_at	UniRef90_Q0JIH6	2e-49	Os01g0801100 protein n=3 Tax=Oryza sativa RepID=Q0JIH6_ORYSJ	LOC_Os01g58690.3	1e-36	1	33925487	33928770	cDNA endonuclease/exonuclease/phosphatase family domain containing protein, expressed	Bradi2g52540	2e-43	2V	51883735	51889623
Ta.4477.2.S1_at	UniRef90_Q0JIH6	1e-63	Os01g0801100 protein n=3 Tax=Oryza sativa RepID=Q0JIH6_ORYSJ	LOC_Os01g58690.3	3e-59	1	33925487	33928770	cDNA endonuclease/exonuclease/phosphatase family domain containing protein, expressed	Bradi2g52540	2e-55	2V	51883735	51889623
Ta.449.1.S1_at	UniRef90_Q75HZ0	6e-63	Putative late embryogenesis abundant protein (Putative uncharacterized protein) (Os05g0584200 protein) ('putative late embryogenesis abundant protein, LEA14-A')	LOC_Os05g50710.1	6e-80	5	29007914	29006581	cDNA late embryogenesis abundant protein, putative, expressed	Bradi2g15410	2e-78	2V	13732581	13733707
Ta.4511.1.S1_at	UniRef90_Q6K4H9	1e-109	Ankyrin repeat protein E4_8-like (Os09g0124800 protein) n=1 Tax=Oryza sativa Japonica Group RepID=Q6K4H9_ORYSJ	LOC_Os09g03630.1	1e-16	9	1821556	1813010	cDNA ankyrin, putative, expressed	Bradi4g06000	6e-70	4V	4968484	4973356
Ta.4586.1.A1_at	UniRef90_A2WWU4	1e-44	Putative uncharacterized protein n=2 Tax=Oryza sativa RepID=A2WWU4_ORYSI	LOC_Os01g62260.1	4e-86	1	36029926	36028742	cDNA thaumatin, putative, expressed	Bradi2g54560	2e-50	2V	53430520	53431642
Ta.4590.1.S1_at	UniRef90_Q94GP6	1e-102	Putative WD repeat protein (Os03g0746800 protein) (WD-repeat protein 4, putative, expressed) n=1 Tax=Oryza sativa Japonica Group RepID=Q94GP6_ORYSJ	LOC_Os03g53530.1	2e-83	3	30697548	30694125	cDNA WD domain, G-beta repeat domain containing protein, expressed	Bradi1g08810	1e-110	1V	6187491	6191132
Ta.4601.2.S1_at	UniRef90_Q1XH04	3e-23	Beta-glucosidase n=4 Tax=Triticeae RepID=Q1XH04_WHEAT							Bradi2g57640	5e-09	2V	55731676	55735438
Ta.4606.1.A1_at
Ta.4607.1.S1_at	UniRef90_Q0DF21	2e-43	Os06g0121500 protein n=5 Tax=Oryza sativa RepID=Q0DF21_ORYSJ	LOC_Os06g03120.1	1e-21	6	1152607	1154129	cDNA aspartic proteinase nepenthesin-2 precursor, putative	Bradi1g49380	4e-41	1V	48161551	48163081
Ta.461.2.S1_at	UniRef90_UPI00015B4407	4e-07	PREDICTED: similar to histone protein Hist2h3c1 n=1 Tax=Nasonia vitripennis RepID=UPI00015B4407	LOC_Os11g05730.1	7e-09	11	2622187	2621566	cDNA histone H3, putative, expressed	Bradi5g11920	4e-09	5V	15397326	15400262
Ta.463.1.S1_at
Ta.4636.1.S1_a_at	UniRef90_Q9LJK5	1e-151	Dem protein n=1 Tax=Arabidopsis thaliana RepID=Q9LJK5_ARATH	LOC_Os02g54780.1	1e-138	2	33541425	33544576	cDNA CYPRO4, putative, expressed	Bradi3g53780	1e-135	3V	54386064	54389331
Ta.4647.1.S1_at	UniRef90_Q75HY4	1e-100	Putative hAT family dimerisation domain containing protein n=1 Tax=Oryza sativa Japonica Group RepID=Q75HY4_ORYSJ	LOC_Os05g50624.2	3e-66	5	28959117	28961453	cDNA transposon protein, putative, unclassified, expressed	Bradi3g40810	1e-114	3V	42910457	42913961
Ta.4650.1.A1_at	UniRef90_Q0DL03	6e-96	Os05g0132100 protein (Putative uncharacterized protein) n=2 Tax=Oryza sativa RepID=Q0DL03_ORYSJ	LOC_Os05g04170.4	1e-140	5	1873305	1866860	cDNA AMP-binding enzyme, putative, expressed	Bradi2g38490	1e-109	2V	38776210	38782296
Ta.4676.1.S1_at	UniRef90_Q10PI5	1e-78	Haemolysin-III related family protein, expressed (Os03g0232900 protein) n=1 Tax=Oryza sativa Japonica Group RepID=Q10PI5_ORYSJ	LOC_Os03g13040.1	2e-88	3	7050331	7045800	cDNA haemolysin-III, putative, expressed	Bradi1g71220	7e-54	1V	69259152	69260414
Ta.4678.1.S1_at	UniRef90_B3GAV1	1e-180	WRKY4 transcription factor (Fragment) n=4 Tax=Triticeae RepID=B3GAV1_WHEAT	LOC_Os02g08440.2	6e-72	2	4542759	4544980	cDNA OsWRKY71 - Superfamily of TFs having WRKY and zinc finger domains, expressed	Bradi3g06070	6e-79	3V	4354442	4356174
Ta.4687.1.S1_at	UniRef90_A2X8K7	1e-111	Putative uncharacterized protein n=2 Tax=Oryza sativa RepID=A2X8K7_ORYSI	LOC_Os02g46962.3	1e-142	2	28667133	28671003	cDNA VHS and GAT domain containing protein, expressed	Bradi5g01350	1e-117	5V	1270180	1274126
Ta.4693.1.S1_at				LOC_Os01g16340.1	1e-07	1	9263978	9267482	cDNA expressed protein
Ta.4718.1.A1_at	UniRef90_O24564	2e-17	Embryogenesis transmembrane protein n=1 Tax=Zea mays RepID=O24564_MAIZE	LOC_Os06g18900.1	1e-24	6	10741349	10737693	cDNA cadmium tolerance factor, putative, expressed	Bradi1g43320	1e-22	1V	41018032	41023642
Ta.4726.1.S1_at	UniRef90_Q2QUD2	1e-33	Cyclopropane fatty acid synthase, putative, expressed (Os12g0267200 protein) n=1 Tax=Oryza sativa Japonica Group RepID=Q2QUD2_ORYSJ	LOC_Os12g16650.2	1e-29	12	9529283	9538466	cDNA Cyclopropane-fatty-acyl-phospholipid synthase, putative, expressed	Bradi5g02490	2e-30	5V	2659137	2663766
Ta.474.1.A1_at
Ta.4760.1.S1_at	UniRef90_Q7X8B5	0	OSJNBa0035M09.2 protein (Os04g0605500 protein) (OSJNBb0015N08.12 protein) n=3 Tax=Oryza sativa RepID=Q7X8B5_ORYSJ	LOC_Os04g51610.1	0	4	30399183	30386970	cDNA calcium-transporting ATPase, plasma membrane-type, putative, expressed	Bradi5g20890	0	5V	23652109	23664733
Ta.4763.1.S1_a_at	UniRef90_A2XCI7	1e-162	Putative uncharacterized protein n=3 Tax=Oryza sativa RepID=A2XCI7_ORYSI	LOC_Os10g31040.6	1e-124	10	16154183	16167627	cDNA Citrate transporter protein, putative, expressed	Bradi1g75220	1e-169	1V	72170657	72172889
Ta.4763.1.S1_at	UniRef90_A2XCI7	1e-162	Putative uncharacterized protein n=3 Tax=Oryza sativa RepID=A2XCI7_ORYSI	LOC_Os10g31040.6	1e-124	10	16154183	16167627	cDNA Citrate transporter protein, putative, expressed	Bradi1g75220	1e-169	1V	72170657	72172889
Ta.4763.2.A1_at	UniRef90_Q0IXC7	1e-40	Os10g0447900 protein (Fragment) n=1 Tax=Oryza sativa Japonica Group RepID=Q0IXC7_ORYSJ	LOC_Os10g31040.6	3e-62	10	16154183	16167627	cDNA Citrate transporter protein, putative, expressed	Bradi1g75220	3e-44	1V	72170657	72172889
Ta.4786.1.S1_at	UniRef90_A2Z2Y7	1e-115	Putative uncharacterized protein n=1 Tax=Oryza sativa Indica Group RepID=A2Z2Y7_ORYSI	LOC_Os09g33470.1	0	9	19735060	19727928	cDNA mitochondrial carrier protein, putative, expressed	Bradi1g69370	1e-119	1V	67806807	67811807
Ta.4802.1.S1_a_at	UniRef90_A3BU70	1e-143	Putative uncharacterized protein n=2 Tax=Oryza sativa Japonica Group RepID=A3BU70_ORYSJ	LOC_Os08g37605.2	0	8	23826602	23831038	cDNA riboflavin biosynthesis protein ribAB, chloroplast precursor, putative, expressed	Bradi3g38570	1e-146	3V	41052702	41056691
Ta.4809.1.A1_at	UniRef90_Q9LRE5	8e-50	DNA polymerase delta small subunit n=2 Tax=Oryza sativa Japonica Group RepID=DPOD2_ORYSJ	LOC_Os03g03650.1	5e-61	3	1615439	1611321	cDNA POLD2 - Putative DNA polymerase delta complex subunit, expressed	Bradi1g76590	1e-52	1V	73114916	73118675
Ta.481.1.A1_at
Ta.4816.1.S1_a_at	UniRef90_A2YUT0	1e-114	Putative uncharacterized protein n=2 Tax=Oryza sativa RepID=A2YUT0_ORYSI	LOC_Os08g29520.1	1e-169	8	18096042	18100200	cDNA cytochrome b561, putative, expressed	Bradi3g34910	1e-117	3V	37302646	37305921
Ta.4824.1.S1_at	UniRef90_A7R0U8	1e-158	Chromosome undetermined scaffold_324, whole genome shotgun sequence n=1 Tax=Vitis vinifera RepID=A7R0U8_VITVI	LOC_Os07g15370.1	0	7	8877911	8870442	cDNA metal transporter Nramp6, putative, expressed	Bradi1g53160	1e-153	1V	51525530	51530697
Ta.4824.2.S1_a_at	UniRef90_A7R0U8	1e-158	Chromosome undetermined scaffold_324, whole genome shotgun sequence n=1 Tax=Vitis vinifera RepID=A7R0U8_VITVI	LOC_Os07g15370.1	0	7	8877911	8870442	cDNA metal transporter Nramp6, putative, expressed	Bradi1g53160	1e-153	1V	51525530	51530697
Ta.4825.1.S1_at	UniRef90_A3A3T0	1e-151	Putative uncharacterized protein n=3 Tax=Oryza sativa RepID=A3A3T0_ORYSJ	LOC_Os02g08370.1	0	2	4457745	4454837	cDNA ubiquitin carboxyl-terminal hydrolase, family 1, putative, expressed	Bradi3g06000	1e-160	3V	4267453	4271162
Ta.483.1.S1_at	UniRef90_A2WV82	4e-28	Putative uncharacterized protein n=2 Tax=Oryza sativa RepID=A2WV82_ORYSI	LOC_Os01g55290.3	1e-12	1	31829138	31824922	cDNA PPR repeat domain containing protein, putative, expressed	Bradi2g50330	2e-33	2V	50242308	50244565
Ta.4830.1.S1_a_at	UniRef90_Q0JNW2	6e-90	Os01g0262500 protein (Fragment) n=3 Tax=Oryza sativa RepID=Q0JNW2_ORYSJ	LOC_Os01g15770.1	1e-136	1	8882238	8884407	cDNA transmembrane protein 136, putative, expressed	Bradi2g09580	3e-94	2V	7877827	7879070
Ta.4830.1.S1_at	UniRef90_Q0JNW2	6e-90	Os01g0262500 protein (Fragment) n=3 Tax=Oryza sativa RepID=Q0JNW2_ORYSJ	LOC_Os01g15770.1	1e-136	1	8882238	8884407	cDNA transmembrane protein 136, putative, expressed	Bradi2g09580	3e-94	2V	7877827	7879070
Ta.4830.2.A1_at	UniRef90_Q0JNW2	2e-45	Os01g0262500 protein (Fragment) n=3 Tax=Oryza sativa RepID=Q0JNW2_ORYSJ	LOC_Os01g15770.1	6e-76	1	8882238	8884407	cDNA transmembrane protein 136, putative, expressed	Bradi2g09610	1e-53	2V	7903809	7905374
Ta.4848.1.A1_at	UniRef90_Q6L5D7	1e-140	Putative uncharacterized protein OJ1651_G11.8 (Os05g0582100 protein) n=1 Tax=Oryza sativa Japonica Group RepID=Q6L5D7_ORYSJ	LOC_Os05g50510.1	1e-171	5	28903311	28897580	cDNA CAS1 domain-containing protein 1 precursor, putative, expressed	Bradi2g15300	1e-148	2V	13673813	13679621
Ta.4852.1.S1_at	UniRef90_Q10NY1	0	Chorismate synthase n=3 Tax=Oryza sativa RepID=Q10NY1_ORYSJ	LOC_Os03g14990.1	0	3	8180681	8176687	cDNA chorismate synthase 2, chloroplast precursor, putative, expressed	Bradi1g67790	0	1V	66391089	66395341
Ta.4855.1.S1_at	UniRef90_Q0IKM2	7e-68	Ca2+ binding protein cbp1 n=1 Tax=Triticum aestivum RepID=Q0IKM2_WHEAT	LOC_Os02g39550.2	1e-105	2	23869012	23860526	cDNA calcium-binding mitochondrial protein anon-60Da, putative, expressed	Bradi3g48350	4e-71	3V	49804408	49814613
Ta.4855.2.S1_at	UniRef90_Q0IKM2	4e-48	Ca2+ binding protein cbp1 n=1 Tax=Triticum aestivum RepID=Q0IKM2_WHEAT	LOC_Os02g39550.3	2e-34	2	23869012	23860526	cDNA calcium-binding mitochondrial protein anon-60Da, putative, expressed	Bradi3g48350	2e-46	3V	49804408	49814613
Ta.4858.1.A1_at	UniRef90_Q6Z690	1e-50	Lysine-specific histone demethylase 1 homolog 1 n=2 Tax=Oryza sativa Japonica Group RepID=LDL1_ORYSJ	LOC_Os02g51880.1	8e-70	2	31770552	31767472	cDNA amine oxidase, putative, expressed	Bradi3g58720	1e-55	3V	58127989	58130712
Ta.4872.1.A1_a_at	UniRef90_Q2R041	2e-62	Magnesium/proton exchanger, putative, expressed (Os11g0660000 protein) n=5 Tax=Oryza sativa RepID=Q2R041_ORYSJ	LOC_Os11g43860.1	6e-64	11	26020797	26016786	cDNA sodium/calcium exchanger protein, putative, expressed	Bradi4g11030	2e-66	4V	10774924	10779454
Ta.488.1.S1_at	UniRef90_Q0JAF4	1e-138	Os04g0602100 protein n=4 Tax=Oryza sativa RepID=Q0JAF4_ORYSJ	LOC_Os04g51300.1	1e-133	4	30200389	30203714	cDNA peroxidase precursor, putative, expressed	Bradi5g20670	1e-147	5V	23467732	23470392
Ta.488.3.S1_at	UniRef90_Q0JAF4	1e-53	Os04g0602100 protein n=4 Tax=Oryza sativa RepID=Q0JAF4_ORYSJ	LOC_Os04g51300.1	5e-55	4	30200389	30203714	cDNA peroxidase precursor, putative, expressed	Bradi5g20670	2e-56	5V	23467738	23470392
Ta.4885.2.S1_a_at	UniRef90_A2YBH2	3e-50	Putative uncharacterized protein n=2 Tax=Oryza sativa RepID=A2YBH2_ORYSI	LOC_Os02g49870.2	4e-80	2	30466111	30468596	cDNA expressed protein	Bradi1g43950	1e-52	1V	41875215	41876394
Ta.489.1.S1_at
Ta.491.1.S1_at	UniRef90_Q6L724	1e-142	ATP-dependent RNA helicase n=1 Tax=Hordeum vulgare RepID=Q6L724_HORVU	LOC_Os03g61220.2	8e-86	3	34758809	34765216	cDNA DEAD-box ATP-dependent RNA helicase 3, putative, expressed	Bradi1g03180	1e-121	1V	2091116	2098714
Ta.4913.1.S1_at	UniRef90_A7P1F6	6e-97	Chromosome chr19 scaffold_4, whole genome shotgun sequence n=1 Tax=Vitis vinifera RepID=A7P1F6_VITVI	LOC_Os11g04500.1	0	11	1886469	1882947	cDNA cytochrome c-type biogenesis protein dbsD-like, putative, expressed	Bradi4g43250	1e-132	4V	47016069	47019676
Ta.4928.1.S1_at	UniRef90_A2Y0A2	2e-08	Putative uncharacterized protein n=2 Tax=Oryza sativa RepID=A2Y0A2_ORYSI	LOC_Os05g05060.1	1e-05	5	2465016	2464293	cDNA expressed protein	Bradi2g36580	1e-33	2V	36899530	36900236
Ta.493.1.A1_at	UniRef90_A2Z555	3e-84	Putative uncharacterized protein n=1 Tax=Oryza sativa Indica Group RepID=A2Z555_ORYSI	LOC_Os10g06710.1	4e-85	10	3471135	3474164	cDNA amidase, putative, expressed	Bradi3g20890	4e-86	3V	19878085	19883660
Ta.4932.1.A1_a_at	UniRef90_Q0D878	5e-54	Os07g0178900 protein n=1 Tax=Oryza sativa Japonica Group RepID=Q0D878_ORYSJ	LOC_Os07g08170.1	2e-55	7	4155067	4149688	cDNA ruvB-like, putative, expressed	Bradi2g54390	2e-55	2V	53330924	53335822
Ta.4932.1.A1_at	UniRef90_Q9FMR9	2e-18	Ruv DNA-helicase-like protein n=2 Tax=rosids RepID=Q9FMR9_ARATH	LOC_Os07g08170.1	1e-37	7	4155067	4149688	cDNA ruvB-like, putative, expressed	Bradi2g54390	8e-23	2V	53330924	53335822
Ta.4951.1.S1_at	UniRef90_Q10MQ2	0	Aspartate aminotransferase, putative, expressed (Os03g0299900 protein) n=5 Tax=Oryza sativa RepID=Q10MQ2_ORYSJ	LOC_Os03g18810.1	0	3	10541763	10545177	cDNA aminotransferase, classes I and II, domain containing protein, expressed	Bradi1g21440	0	1V	17261082	17264406
Ta.4966.1.A1_at	UniRef90_UPI0000ECD483	1e-14	UPI0000ECD483 related cluster n=1 Tax=Gallus gallus RepID=UPI0000ECD483
Ta.4976.1.S1_at	UniRef90_Q0J9Q1	1e-126	Os04g0636900 protein n=3 Tax=Oryza sativa RepID=Q0J9Q1_ORYSJ	LOC_Os04g54440.2	1e-100	4	32207377	32203329	cDNA RNA binding protein, putative, expressed	Bradi5g23330	1e-141	5V	25299012	25301224
Ta.4991.1.S1_a_at	UniRef90_Q6H667	1e-113	Thylakoid lumenal protein-like (Putative uncharacterized protein) (Os02g0643500 protein) n=2 Tax=Oryza sativa RepID=Q6H667_ORYSJ	LOC_Os02g42960.1	1e-152	2	25849663	25853274	cDNA thylakoid lumenal protein, putative, expressed	Bradi3g50060	1e-131	3V	51287143	51292383
Ta.4991.1.S1_at	UniRef90_Q6H667	1e-113	Thylakoid lumenal protein-like (Putative uncharacterized protein) (Os02g0643500 protein) n=2 Tax=Oryza sativa RepID=Q6H667_ORYSJ	LOC_Os02g42960.1	1e-152	2	25849663	25853274	cDNA thylakoid lumenal protein, putative, expressed	Bradi3g50060	1e-131	3V	51287143	51292383
Ta.4991.3.S1_at	UniRef90_Q6H667	9e-16	Thylakoid lumenal protein-like (Putative uncharacterized protein) (Os02g0643500 protein) n=2 Tax=Oryza sativa RepID=Q6H667_ORYSJ	LOC_Os02g42960.1	3e-17	2	25849663	25853274	cDNA thylakoid lumenal protein, putative, expressed	Bradi3g50060	2e-17	3V	51287143	51292383
Ta.5008.1.A1_a_at	UniRef90_A3BV13	4e-43	Putative uncharacterized protein n=3 Tax=Oryza sativa RepID=A3BV13_ORYSJ	LOC_Os08g41400.1	2e-34	8	26145166	26139774	cDNA expressed protein	Bradi3g40900	4e-69	3V	42969497	42973529
Ta.504.1.A1_at	UniRef90_A7QVK9	9e-76	Chromosome chr16 scaffold_189, whole genome shotgun sequence n=2 Tax=Vitis vinifera RepID=A7QVK9_VITVI	LOC_Os08g43230.1	2e-98	8	27326727	27328642	cDNA TraB family protein, putative, expressed	Bradi3g42050	1e-107	3V	43813777	43815523
Ta.5052.1.A1_at	UniRef90_A2XZQ8	1e-73	Putative uncharacterized protein n=2 Tax=Oryza sativa RepID=A2XZQ8_ORYSI	LOC_Os05g02650.1	1e-125	5	926435	934274	cDNA expressed protein	Bradi2g37530	2e-78	2V	37840623	37849469
Ta.5057.3.A1_at	UniRef90_P49233	3e-64	Profilin-2 n=4 Tax=Triticeae RepID=PROF2_WHEAT	LOC_Os06g05880.1	1e-102	6	2689214	2692053	cDNA profilin domain containing protein, expressed	Bradi1g49270	8e-56	1V	48045371	48047917
Ta.506.1.S1_a_at	UniRef90_Q40677	0	Fructose-bisphosphate aldolase, chloroplastic n=4 Tax=Oryza sativa RepID=ALFC_ORYSJ	LOC_Os11g07020.1	0	11	3487562	3484456	cDNA fructose-bisphospate aldolase isozyme, putative, expressed	Bradi4g24370	0	4V	29522564	29525355
Ta.506.2.A1_at	UniRef90_Q9LLD7	6e-81	Fructose-bisphosphate aldolase n=1 Tax=Avena sativa RepID=Q9LLD7_AVESA	LOC_Os11g07020.7	1e-159	11	3487562	3484456	cDNA fructose-bisphospate aldolase isozyme, putative, expressed	Bradi4g24370	1e-83	4V	29522564	29525355
Ta.5074.1.S1_at	UniRef90_A2YGV5	2e-65	Putative uncharacterized protein n=1 Tax=Oryza sativa Indica Group RepID=A2YGV5_ORYSI	LOC_Os06g49505.1	1e-160	6	29988103	29987042	cDNA arogenate dehydrogenase 1, chloroplast precursor, putative, expressed	Bradi1g34810	5e-64	1V	30364719	30365914
Ta.5096.1.S1_at	UniRef90_Q10RB2	2e-36	Ubiquitin carboxyl-terminal hydrolase family protein, expressed n=3 Tax=Oryza sativa RepID=Q10RB2_ORYSJ	LOC_Os03g06950.1	1e-16	3	3549710	3539147	cDNA ubiquitin carboxyl-terminal hydrolase domain containing protein, expressed	Bradi1g74000	3e-59	1V	71298959	71309328
Ta.5098.1.S1_at	UniRef90_Q2EN85	1e-136	Guanylyl cyclase n=2 Tax=Triticeae RepID=Q2EN85_WHEAT	LOC_Os05g37950.1	1e-139	5	22204448	22200473	cDNA guanylyl cyclase, putative, expressed	Bradi2g23570	1e-122	2V	21133701	21138087
Ta.510.3.S1_a_at	UniRef90_Q6K2P3	1e-117	Apospory-associated protein C-like (Os09g0327400 protein) n=1 Tax=Oryza sativa Japonica Group RepID=Q6K2P3_ORYSJ	LOC_Os09g15820.1	0	9	9658126	9654423	cDNA aldose 1-epimerase, putative, expressed	Bradi4g28160	1e-73	4V	33492586	33496030
Ta.5119.2.S1_at	UniRef90_A2X0T0	4e-77	Putative uncharacterized protein n=2 Tax=Oryza sativa RepID=A2X0T0_ORYSI	LOC_Os02g04970.1	1e-112	2	2331667	2345503	cDNA expressed protein	Bradi3g03640	5e-88	3V	2414390	2428295
Ta.5126.1.A1_at
Ta.5126.2.S1_at				LOC_Os12g07900.1	7e-05	12	4009779	4003879	cDNA hypothetical protein
Ta.5133.2.A1_a_at	UniRef90_Q84JQ9	3e-44	Putative uncharacterized protein OSJNBa0087O09.6 (Os03g0789200 protein) (Expressed protein) (Heavy meromyosin-like protein) n=1 Tax=Oryza sativa Japonica Group	LOC_Os03g57530.1	1e-26	3	32795860	32793462	cDNA DUF593 domain containing protein, expressed	Bradi1g06250	1e-55	1V	4191881	4195201
Ta.5133.3.S1_a_at	UniRef90_Q84JQ9	3e-44	Putative uncharacterized protein OSJNBa0087O09.6 (Os03g0789200 protein) (Expressed protein) (Heavy meromyosin-like protein) n=1 Tax=Oryza sativa Japonica Group	LOC_Os03g57530.1	3e-27	3	32795860	32793462	cDNA DUF593 domain containing protein, expressed	Bradi1g06250	1e-55	1V	4191881	4195201
Ta.5148.1.S1_a_at	UniRef90_Q93VV8	1e-119	Putative SAG12 protein (Putative uncharacterized protein) (Os01g0348000 protein) (Os01g0347500 protein) n=1 Tax=Oryza sativa Japonica Group RepID=Q93VV8_ORYSJ	LOC_Os01g24600.1	2e-68	1	13858236	13859599	cDNA fruit bromelain precursor, putative, expressed	Bradi2g07010	1e-122	2V	5365163	5366567
Ta.5163.1.S1_at				LOC_Os01g71320.1	1e-05	1	41313484	41304274	cDNA hexokinase, putative, expressed
Ta.517.1.A1_at	UniRef90_A2Y4G0	2e-24	Putative uncharacterized protein n=2 Tax=Oryza sativa RepID=A2Y4G0_ORYSI	LOC_Os05g33200.1	1e-30	5	19407710	19410595	cDNA endo-1,3;1,4-beta-D-glucanase precursor, putative, expressed	Bradi2g25990	4e-30	2V	24233121	24235222
Ta.517.2.S1_at	UniRef90_A2Y4G0	4e-33	Putative uncharacterized protein n=2 Tax=Oryza sativa RepID=A2Y4G0_ORYSI	LOC_Os05g33190.1	1e-10	5	19402617	19405391	cDNA endo-1,3;1,4-beta-D-glucanase precursor, putative, expressed	Bradi2g25990	2e-47	2V	24233121	24235222
Ta.5184.1.S1_at
Ta.5191.1.A1_at	UniRef90_Q6S563	4e-55	Putative ribokinase n=1 Tax=Triticum turgidum subsp. durum RepID=Q6S563_TRITU	LOC_Os01g01620.1	2e-78	1	312170	308459	cDNA kinase, pfkB family, putative, expressed	Bradi2g00560	1e-56	2V	261688	265638
Ta.5201.1.S1_at	UniRef90_Q7XUK8	5e-36	OSJNBa0067K08.21 protein n=2 Tax=Oryza sativa RepID=Q7XUK8_ORYSJ							Bradi5g14620	7e-39	5V	18053636	18055580
Ta.5227.2.S1_at	UniRef90_P50299	0	S-adenosylmethionine synthetase 1 n=21 Tax=Magnoliophyta RepID=METK1_HORVU	LOC_Os01g22010.4	0	1	12365288	12362683	cDNA S-adenosylmethionine synthetase, putative, expressed	Bradi2g12160	0	2V	10494907	10497446
Ta.5227.3.S1_a_at	UniRef90_P50299	0	S-adenosylmethionine synthetase 1 n=21 Tax=Magnoliophyta RepID=METK1_HORVU	LOC_Os01g22010.4	0	1	12365288	12362683	cDNA S-adenosylmethionine synthetase, putative, expressed	Bradi2g12160	0	2V	10494907	10497446
Ta.5236.2.S1_a_at	UniRef90_A2ZAB5	1e-122	Serine/threonine-protein kinase SAPK3 n=2 Tax=Oryza sativa RepID=SAPK3_ORYSI	LOC_Os10g41490.1	0	10	22226174	22223207	cDNA CAMK_CAMK_like.41 - CAMK includes calcium/calmodulin depedent protein kinases, expressed	Bradi3g33690	1e-138	3V	36053006	36056151
Ta.5244.1.A1_at	UniRef90_A2YNE5	8e-14	Putative uncharacterized protein n=2 Tax=Oryza sativa RepID=A2YNE5_ORYSI							Bradi1g22360	4e-18	1V	17937748	17938374
Ta.5254.1.S1_at	UniRef90_Q2R066	7e-40	Small nuclear ribonucleoprotein F, putative, expressed (Os11g0657300 protein) n=5 Tax=Spermatophyta RepID=Q2R066_ORYSJ	LOC_Os11g43620.1	1e-92	11	25841490	25843568	cDNA LSM domain containing protein, expressed	Bradi3g05740	5e-43	3V	4080004	4083982
Ta.5270.1.A1_at	UniRef90_Q0JP57	2e-22	Os01g0242600 protein (Fragment) n=2 Tax=Oryza sativa Japonica Group RepID=Q0JP57_ORYSJ	LOC_Os01g14050.2	1e-15	1	7866812	7861001	cDNA C2 domain containing protein, putative, expressed	Bradi2g08500	2e-30	2V	6866686	6873277
Ta.5278.1.S1_at	UniRef90_Q9SBM1	2e-22	Hydroxyproline-rich glycoprotein DZ-HRGP n=1 Tax=Volvox carteri f. nagariensis RepID=Q9SBM1_VOLCA	LOC_Os05g32380.1	1e-07	5	18825380	18818095	cDNA phospholipase, putative, expressed	Bradi2g05080	8e-20	2V	3634520	3636746
Ta.5307.1.S1_at	UniRef90_Q7X9F9	0	Glutathione synthetase n=3 Tax=Triticeae RepID=Q7X9F9_WHEAT	LOC_Os12g34380.1	1e-160	12	20805121	20809489	cDNA glutathione synthetase, chloroplast precursor, putative, expressed	Bradi4g06090	0	4V	5050918	5055980
Ta.5309.1.S1_at	UniRef90_P49104	1e-112	Ras-related protein Rab-2-B n=9 Tax=Poaceae RepID=RAB2B_MAIZE	LOC_Os02g37420.1	0	2	22593518	22596358	cDNA ras-related protein, putative, expressed	Bradi3g47240	1e-118	3V	48906047	48909550
Ta.5322.1.S1_at	UniRef90_Q0DJ98	5e-72	Os05g0311500 protein (Putative uncharacterized protein) n=2 Tax=Oryza sativa RepID=Q0DJ98_ORYSJ	LOC_Os05g24650.1	9e-67	5	14187577	14188968	cDNA DUF567 domain containing protein, putative, expressed	Bradi1g71120	1e-73	1V	69204332	69205684
Ta.5324.1.A1_at	UniRef90_Q2XNU1	1e-12	Zinc transporter, putative n=1 Tax=Asparagus officinalis RepID=Q2XNU1_ASPOF	LOC_Os03g29850.1	1e-23	3	17010137	17006829	cDNA metal cation transporter, putative, expressed	Bradi2g04020	3e-09	2V	2835964	2837688
Ta.5331.1.A1_a_at	UniRef90_A3FPG3	1e-105	Serine/threonine protein kinase n=2 Tax=Hordeum vulgare subsp. vulgare RepID=A3FPG3_HORVD	LOC_Os11g11890.1	2e-08	11	6592127	6598763	cDNA protein kinase domain containing protein, expressed	Bradi4g21990	1e-111	4V	25900740	25903323
Ta.5332.1.A1_at	UniRef90_Q7XXP0	4e-53	Hydroxyanthranilate hydroxycinnamoyltransferase 4 (Fragment) n=1 Tax=Avena sativa RepID=Q7XXP0_AVESA	LOC_Os02g39850.1	4e-77	2	24074835	24078895	cDNA transferase family protein, putative, expressed	Bradi5g14720	5e-55	5V	18150580	18156934
Ta.5354.1.A1_at	UniRef90_Q0D5D3	1e-14	Os07g0568100 protein (Fragment) n=2 Tax=Oryza sativa Japonica Group RepID=Q0D5D3_ORYSJ	LOC_Os07g38070.1	1e-12	7	22825914	22830530	cDNA protein kinase, putative, expressed	Bradi1g24290	1e-26	1V	19497123	19501971
Ta.5354.2.S1_a_at	UniRef90_Q208N5	3e-97	Putative symbiosis receptor-like kinase n=1 Tax=Zea mays RepID=Q208N5_MAIZE	LOC_Os07g38070.1	9e-70	7	22825914	22830530	cDNA protein kinase, putative, expressed	Bradi1g24290	1e-110	1V	19497123	19501971
Ta.5354.2.S1_at	UniRef90_Q208N5	3e-97	Putative symbiosis receptor-like kinase n=1 Tax=Zea mays RepID=Q208N5_MAIZE	LOC_Os07g38070.1	9e-70	7	22825914	22830530	cDNA protein kinase, putative, expressed	Bradi1g24290	1e-110	1V	19497123	19501971
Ta.5358.1.S1_a_at	UniRef90_Q9SME6	1e-110	GPX12Hv, glutathione peroxidase-like protein n=2 Tax=Hordeum vulgare RepID=Q9SME6_HORVU	LOC_Os02g44500.1	1e-164	2	26923846	26926534	cDNA glutathione peroxidase, putative, expressed	Bradi3g51010	2e-96	3V	52125125	52127525
Ta.5360.3.S1_a_at	UniRef90_A2YLN1	1e-155	Putative uncharacterized protein n=2 Tax=Oryza sativa RepID=A2YLN1_ORYSI	LOC_Os07g32230.1	0	7	19164074	19160255	cDNA domain of unknown function domain containing protein, expressed	Bradi2g60990	1e-163	2V	58194735	58198579
Ta.537.1.A1_at	UniRef90_A2Y2U0	9e-73	Putative uncharacterized protein n=2 Tax=Oryza sativa RepID=A2Y2U0_ORYSI	LOC_Os05g22930.1	1e-112	5	13003228	13000022	cDNA CAAX amino terminal protease family protein, putative, expressed	Bradi3g04310	1e-109	3V	2956659	2960628
Ta.5375.1.A1_at	UniRef90_Q60EM7	3e-29	Putative homeodomain protein (Os05g0455200 protein) n=1 Tax=Oryza sativa Japonica Group RepID=Q60EM7_ORYSJ	LOC_Os05g38120.1	1e-21	5	22291438	22296009	cDNA homeodomain protein, putative, expressed	Bradi2g23530	2e-31	2V	21073851	21078165
Ta.5384.1.A1_at
Ta.5390.1.S1_at	UniRef90_Q84PD3	2e-35	Stress-related protein-like protein (Fragment) n=2 Tax=Oryza sativa Japonica Group RepID=Q84PD3_ORYSJ	LOC_Os07g47510.1	3e-55	7	28409548	28412163	cDNA stress-related protein, putative, expressed	Bradi1g18170	7e-62	1V	14631690	14633393
Ta.5393.1.S1_at	UniRef90_Q01M03	5e-92	OSIGBa0096F13.7 protein (OSIGBa0125J07.2 protein) n=2 Tax=Oryza sativa RepID=Q01M03_ORYSA	LOC_Os04g24140.1	1e-127	4	13792992	13794259	cDNA ribose-5-phosphate isomerase A, putative, expressed	Bradi5g05070	1e-98	5V	6446966	6448331
Ta.5401.1.S1_a_at	UniRef90_Q2QYZ9	3e-94	Hydrolase, alpha/beta fold family protein (Putative uncharacterized protein) (Os12g0100500 protein) (Os11g0100600 protein) (Hydrolase, alpha/beta fold family pr	LOC_Os12g01030.1	1e-18	12	13099	11806	cDNA monoglyceride lipase, putative	Bradi4g45360	1e-127	4V	48476174	48478025
Ta.5402.1.S1_at	UniRef90_Q7X9F3	0	Boron transporter n=4 Tax=Oryza sativa RepID=Q7X9F3_ORYSJ	LOC_Os12g37840.1	0	12	23215284	23219805	cDNA boron transporter protein, putative, expressed	Bradi4g04420	0	4V	3608109	3612810
Ta.5404.1.S1_at	UniRef90_A3A5W6	1e-70	Putative uncharacterized protein n=2 Tax=Oryza sativa Japonica Group RepID=A3A5W6_ORYSJ	LOC_Os02g19924.1	1e-40	2	11716851	11736542	cDNA aminotransferase, classes I and II, domain containing protein, expressed	Bradi4g16440	6e-54	4V	17152878	17155634
Ta.541.1.S1_at	UniRef90_Q9LEI7	4e-50	Cysteine proteinase inhibitor n=1 Tax=Hordeum vulgare RepID=CYT1_HORVU	LOC_Os05g41460.1	4e-80	5	24219275	24217021	cDNA cysteine proteinase inhibitor precursor protein, putative, expressed	Bradi2g21280	8e-41	2V	18677523	18678219
Ta.5411.1.S1_at	UniRef90_Q7X990	1e-115	Putative Mannose-P-dolichol utilization defect 1 protein homolog (Os07g0479200 protein) n=1 Tax=Oryza sativa Japonica Group RepID=Q7X990_ORYSJ	LOC_Os07g29610.1	0	7	17403319	17408853	cDNA PQ loop repeat domain containing protein, expressed	Bradi1g28010	1e-124	1V	23165797	23171182
Ta.5411.3.A1_a_at	UniRef90_Q7X990	1e-115	Putative Mannose-P-dolichol utilization defect 1 protein homolog (Os07g0479200 protein) n=1 Tax=Oryza sativa Japonica Group RepID=Q7X990_ORYSJ	LOC_Os07g29610.1	0	7	17403319	17408853	cDNA PQ loop repeat domain containing protein, expressed	Bradi1g28010	1e-124	1V	23165797	23171182
Ta.5419.2.S1_at				LOC_Os08g40150.2	4e-06	8	25406389	25402188	cDNA AT hook motif domain containing protein, expressed	Bradi4g33850	5e-07	4V	39522422	39526097
Ta.5437.1.S1_at	UniRef90_A2Z942	1e-62	Putative uncharacterized protein n=2 Tax=Oryza sativa RepID=A2Z942_ORYSI	LOC_Os10g36000.1	1e-47	10	19175442	19173474	cDNA remorin C-terminal domain containing protein, putative, expressed	Bradi3g30260	6e-67	3V	32311328	32312844
Ta.5437.3.S1_a_at	UniRef90_A2Z942	1e-62	Putative uncharacterized protein n=2 Tax=Oryza sativa RepID=A2Z942_ORYSI	LOC_Os10g36000.1	1e-47	10	19175442	19173474	cDNA remorin C-terminal domain containing protein, putative, expressed	Bradi3g30260	6e-67	3V	32311328	32312844
Ta.5442.1.S1_at	UniRef90_A3B041	1e-108	Putative uncharacterized protein n=1 Tax=Oryza sativa Japonica Group RepID=A3B041_ORYSJ	LOC_Os05g06280.1	1e-151	5	3203018	3214092	cDNA ATKINESIN-13A/KINESIN-13A, putative, expressed	Bradi2g35120	1e-114	2V	35218364	35221979
Ta.5442.2.S1_at
Ta.5452.1.S1_at	UniRef90_Q7XNU4	1e-50	OSJNba0093F12.14 protein n=4 Tax=Oryza sativa RepID=Q7XNU4_ORYSA	LOC_Os04g50970.1	1e-96	4	29989079	29986989	cDNA seed specific protein Bn15D1B, putative, expressed	Bradi5g20320	6e-53	5V	23222774	23225363
Ta.5459.1.S1_at	UniRef90_Q6Z3U3	0	VP1/ABI3 family regulatory protein-like (Os07g0679700 protein) n=2 Tax=Oryza sativa Japonica Group RepID=Q6Z3U3_ORYSJ	LOC_Os07g48200.1	0	7	28792010	28785437	cDNA B3 DNA binding domain containing protein, putative, expressed	Bradi1g17680	0	1V	14223266	14229598
Ta.5464.1.S1_at	UniRef90_A2YP20	9e-73	Putative uncharacterized protein n=2 Tax=Oryza sativa RepID=A2YP20_ORYSI	LOC_Os05g49430.2	1e-06	5	28279530	28282478	cDNA aldose 1-epimerase, putative, expressed	Bradi3g40690	3e-74	3V	42834495	42837484
Ta.5465.1.A1_at	UniRef90_Q75G59	6e-38	Expressed protein (Putative uncharacterized protein) n=2 Tax=Oryza sativa RepID=Q75G59_ORYSJ	LOC_Os10g34820.2	3e-65	10	18519728	18524189	cDNA CDT1B - Putative DNA replication initiation protein, expressed	Bradi3g29590	2e-47	3V	31685077	31689213
Ta.5479.2.A1_at	UniRef90_A2XIN5	7e-42	Putative uncharacterized protein n=1 Tax=Oryza sativa Indica Group RepID=A2XIN5_ORYSI	LOC_Os03g37080.1	5e-42	3	20550153	20556523	cDNA cytochrome P450, putative	Bradi1g22370	1e-36	1V	17939601	17941436
Ta.5480.2.S1_at	UniRef90_A2SXR9	1e-172	Uricase n=4 Tax=BEP clade RepID=A2SXR9_WHEAT	LOC_Os01g64520.1	0	1	37443828	37439386	cDNA uricase, putative, expressed	Bradi2g55950	1e-171	2V	54423930	54427982
Ta.5484.1.A1_a_at	UniRef90_Q2R3S7	4e-28	Sulfotransferase domain containing protein, expressed n=1 Tax=Oryza sativa Japonica Group RepID=Q2R3S7_ORYSJ	LOC_Os09g38239.1	7e-28	9	22013268	22014769	cDNA sulfotransferase domain containing protein, expressed	Bradi4g37470	1e-32	4V	42575123	42576525
Ta.5486.1.A1_a_at	UniRef90_A2XMJ6	1e-95	Putative uncharacterized protein n=2 Tax=Oryza sativa RepID=A2XMJ6_ORYSI	LOC_Os03g56900.1	6e-59	3	32397624	32394810	cDNA reticulon domain containing protein, putative, expressed	Bradi1g06700	1e-105	1V	4591955	4594460
Ta.5490.2.S1_at	UniRef90_A2Z222	4e-40	Putative uncharacterized protein n=2 Tax=Oryza sativa RepID=A2Z222_ORYSI	LOC_Os09g28510.1	2e-85	9	17337478	17338174	cDNA EF hand family protein, putative, expressed	Bradi4g32190	9e-47	4V	37903164	37903984
Ta.5490.3.S1_at	UniRef90_A2Z222	3e-39	Putative uncharacterized protein n=2 Tax=Oryza sativa RepID=A2Z222_ORYSI	LOC_Os09g28510.1	3e-83	9	17337478	17338174	cDNA EF hand family protein, putative, expressed	Bradi4g32190	9e-46	4V	37903164	37903984
Ta.5501.1.A1_at	UniRef90_Q655Y8	3e-41	Putative vacuolar sorting receptor protein (Os06g0664300 protein) n=1 Tax=Oryza sativa Japonica Group RepID=Q655Y8_ORYSJ	LOC_Os06g45380.2	1e-40	6	27432321	27440151	cDNA vacuolar-sorting receptor precursor, putative, expressed	Bradi1g31820	6e-46	1V	27290227	27294983
Ta.5517.2.A1_a_at	UniRef90_Q9M587	3e-11	Prohibitin n=1 Tax=Zea mays RepID=Q9M587_MAIZE	LOC_Os02g37000.1	3e-12	2	22342316	22341194	cDNA mitochondrial prohibitin complex protein 1, putative, expressed	Bradi3g46980	1e-13	3V	48701930	48703071
Ta.5521.1.A1_at	UniRef90_A2ZXM7	8e-95	Putative uncharacterized protein n=2 Tax=Oryza sativa Japonica Group RepID=A2ZXM7_ORYSJ	LOC_Os01g53680.1	1e-157	1	30844186	30839085	cDNA 6-phosphofructokinase, putative, expressed	Bradi2g49280	1e-104	2V	49382673	49389358
Ta.5552.1.S1_at	UniRef90_Q9AY52	1e-144	Putative cell cycle protein kinase n=1 Tax=Oryza sativa RepID=Q9AY52_ORYSA	LOC_Os10g41390.1	1e-155	10	22176223	22181852	cDNA protein kinase domain containing protein, expressed	Bradi3g33540	1e-156	3V	35898708	35904227
Ta.556.1.S1_at	UniRef90_A2Y0I5	1e-180	Putative uncharacterized protein n=2 Tax=Oryza sativa RepID=A2Y0I5_ORYSI	LOC_Os05g06140.1	1e-70	5	3074368	3069619	cDNA lipase, putative, expressed	Bradi2g35440	0	2V	35715847	35720818
Ta.556.2.A1_at	UniRef90_Q0DKN1	1e-31	Os05g0153300 protein n=1 Tax=Oryza sativa Japonica Group RepID=Q0DKN1_ORYSJ	LOC_Os05g06140.1	1e-18	5	3074368	3069619	cDNA lipase, putative, expressed	Bradi2g35440	1e-42	2V	35715847	35720818
Ta.5569.2.A1_at	UniRef90_Q8LR39	2e-80	Putative uncharacterized protein P0512C01.48 (Os01g0763600 protein) n=1 Tax=Oryza sativa Japonica Group RepID=Q8LR39_ORYSJ	LOC_Os01g55780.1	4e-82	1	32129542	32135960	cDNA glycerophosphoryl diester phosphodiesterase family protein, putative, expressed	Bradi2g50710	2e-87	2V	50504154	50509754
Ta.5571.1.S1_at	UniRef90_Q6S350	1e-116	Putative cellulose synthase catalytic subunit (Fragment) n=1 Tax=Hordeum vulgare RepID=Q6S350_HORVU	LOC_Os10g32980.1	0	10	17190725	17195386	cDNA CESA7 - cellulose synthase, expressed	Bradi3g28350	1e-116	3V	29680780	29684720
Ta.5571.2.S1_at	UniRef90_Q6S350	1e-105	Putative cellulose synthase catalytic subunit (Fragment) n=1 Tax=Hordeum vulgare RepID=Q6S350_HORVU	LOC_Os10g32980.1	2e-95	10	17190725	17195386	cDNA CESA7 - cellulose synthase, expressed	Bradi3g28350	1e-101	3V	29680780	29684720
Ta.5623.2.S1_a_at	UniRef90_A2X1J7	1e-101	Putative uncharacterized protein n=1 Tax=Oryza sativa Indica Group RepID=A2X1J7_ORYSI	LOC_Os02g08100.1	0	2	4280496	4285928	cDNA AMP-binding domain containing protein, expressed	Bradi3g05750	1e-104	3V	4089055	4093379
Ta.5628.1.A1_at	UniRef90_Q7XHJ7	8e-91	Beta3-glucuronyltransferase (Fragment) n=2 Tax=Triticeae RepID=Q7XHJ7_HORVU	LOC_Os05g03174.2	1e-117	5	1278875	1285588	cDNA glycosyltransferase family 43 protein, putative, expressed	Bradi2g37970	6e-89	2V	38315421	38321722
Ta.5633.1.S1_a_at
Ta.5633.1.S1_at	UniRef90_P27967	0	Nitrate reductase [NADH] n=2 Tax=Hordeum vulgare RepID=NIA1_HORVU	LOC_Os08g36500.1	0	8	23052862	23048708	cDNA nitrate reductase, putative, expressed	Bradi3g37940	0	3V	40463861	40468769
Ta.5650.1.S1_a_at	UniRef90_A3B9I9	1e-143	Putative uncharacterized protein n=3 Tax=Oryza sativa RepID=A3B9I9_ORYSJ	LOC_Os06g10750.1	2e-81	6	5613000	5616154	cDNA integral membrane protein DUF6 containing protein, expressed	Bradi1g46150	1e-167	1V	44420413	44423001
Ta.5650.3.S1_at
Ta.5659.1.S1_at	UniRef90_Q7X9L4	2e-31	Proteinase inhibitor Rgpi9 (Fragment) n=1 Tax=Triticum aestivum RepID=Q7X9L4_WHEAT	LOC_Os03g03810.1	1e-33	3	1713568	1714226	cDNA DEF8 - Defensin and Defensin-like DEFL family, expressed	Bradi1g76420	6e-32	1V	73031150
Ta.5670.1.S1_at	UniRef90_Q0DUJ9	1e-114	Os03g0182700 protein (Fragment) n=1 Tax=Oryza sativa Japonica Group RepID=Q0DUJ9_ORYSJ	LOC_Os03g08450.1	0	3	4341738	4338452	cDNA eukaryotic translation initiation factor 3 subunit K, putative, expressed	Bradi1g72470	1e-118	1V	70189831	70193158
Ta.5674.1.S1_at	UniRef90_Q0D6C2	1e-148	Os07g0493400 protein n=4 Tax=Oryza sativa RepID=Q0D6C2_ORYSJ	LOC_Os04g48750.1	0	4	28886677	28891132	cDNA 3-oxo-5-alpha-steroid 4-dehydrogenase, putative, expressed	Bradi5g19010	1e-174	5V	22065291	22069859
Ta.5676.2.S1_a_at	UniRef90_A2YX68	1e-146	Putative uncharacterized protein n=2 Tax=Oryza sativa RepID=A2YX68_ORYSI	LOC_Os08g41100.1	0	8	25974730	25972675	cDNA CHIT12 - Chitinase family protein precursor, expressed	Bradi3g40320	1e-146	3V	42502915	42504793
Ta.568.1.S1_at	UniRef90_A2YWR6	0	Putative uncharacterized protein n=2 Tax=Oryza sativa RepID=A2YWR6_ORYSI	LOC_Os08g39300.4	0	8	24828151	24825396	cDNA aminotransferase, putative, expressed	Bradi3g39750	0	3V	41982446	41985224
Ta.5703.1.S1_a_at	UniRef90_A3B8Y2	2e-17	Putative uncharacterized protein n=1 Tax=Oryza sativa Japonica Group RepID=A3B8Y2_ORYSJ	LOC_Os06g08041.1	1e-13	6	3895491	3897786	cDNA iron/ascorbate-dependent oxidoreductase, putative, expressed	Bradi1g47800	1e-20	1V	46494302	46496072
Ta.5718.1.S1_at	UniRef90_Q6K7S9	0	Putative sugar transporter n=2 Tax=Oryza sativa Japonica Group RepID=Q6K7S9_ORYSJ	LOC_Os02g17500.3	0	2	10074579	10081510	cDNA transporter family protein, putative, expressed	Bradi3g10210	0	3V	8352096	8358631
Ta.5720.1.S1_at	UniRef90_Q8L698	5e-28	Defensin n=1 Tax=Triticum aestivum RepID=Q8L698_WHEAT	LOC_Os03g03810.1	1e-12	3	1713568	1714226	cDNA DEF8 - Defensin and Defensin-like DEFL family, expressed	Bradi3g49380	2e-22	3V	50741854	50742585
Ta.5740.1.S1_at	UniRef90_Q93Y73	3e-64	Putative dehydrogenase (Os03g0760700 protein) (Aspartate-semialdehyde dehydrogenase family protein, expressed) n=2 Tax=Oryza sativa RepID=Q93Y73_ORYSJ	LOC_Os03g55280.1	1e-104	3	31453269	31456493	cDNA semialdehyde dehydrogenase, NAD binding domain containing protein, putative, expressed	Bradi1g07910	1e-66	1V	5581183	5585204
Ta.5747.1.S1_at	UniRef90_Q10MS8	1e-77	Mitochondrial carrier protein, expressed (Os03g0296800 protein) n=2 Tax=Oryza sativa Japonica Group RepID=Q10MS8_ORYSJ	LOC_Os03g18550.1	3e-78	3	10386907	10389839	cDNA mitochondrial carrier protein, putative, expressed	Bradi1g65170	1e-83	1V	64237780	64240335
Ta.5757.1.S1_at	UniRef90_Q6F390	8e-99	Expressed protein (Stem-specific protein TSJT1, putative, expressed) n=3 Tax=Oryza sativa Japonica Group RepID=Q6F390_ORYSJ	LOC_Os03g58170.1	6e-68	3	33103518	33111188	cDNA stem-specific protein TSJT1, putative, expressed	Bradi1g05540	1e-108	1V	3774138	3776158
Ta.5772.1.A1_at	UniRef90_Q673G1	1e-154	Ent-kaurene oxidase 1 (Fragment) n=1 Tax=Hordeum vulgare subsp. vulgare RepID=Q673G1_HORVD	LOC_Os06g37364.3	1e-151	6	22081493	22072886	cDNA cytochrome P450, putative, expressed	Bradi1g37550	1e-149	1V	33381958	33387477
Ta.5783.1.S1_at	UniRef90_Q01IJ5	4e-34	H0219H12.2 protein (OSIGBa0097P08.7 protein) n=3 Tax=Oryza sativa RepID=Q01IJ5_ORYSA	LOC_Os04g38610.3	1e-57	4	22757286	22754032	cDNA RAN guanine nucleotide release factor, putative, expressed	Bradi1g77340	4e-37	1V	73728444	73731735
Ta.5829.1.S1_at	UniRef90_Q10MK4	7e-72	Mitochondrial import inner membrane translocase subunit Tim17/Tim22/Tim23 family protein, putative, expressed (Os03g0305600 protein) n=2 Tax=Oryza sativa RepID=	LOC_Os03g19290.1	1e-130	3	10847192	10848744	cDNA mitochondrial import inner membrane translocase subunit Tim17, putative, expressed	Bradi1g64590	1e-79	1V	63759300	63762349
Ta.5836.1.S1_at	UniRef90_UPI0000ECA1BA	3e-06	Serine/arginine repetitive matrix protein 1. n=1 Tax=Gallus gallus RepID=UPI0000ECA1BA
Ta.5883.1.S1_at	UniRef90_A2YUZ5	2e-51	Putative uncharacterized protein n=2 Tax=Oryza sativa RepID=A2YUZ5_ORYSI	LOC_Os08g30820.1	1e-25	8	19030594	19028422	cDNA cleavage and polyadenylation specificity factor subunit 5, putative, expressed	Bradi3g35340	4e-58	3V	37621963	37623455
Ta.5903.1.S1_at	UniRef90_Q7FAR6	0	OSJNBa0087O24.6 protein (Os04g0665400 protein) n=3 Tax=Oryza sativa RepID=Q7FAR6_ORYSJ	LOC_Os04g56970.2	0	4	33781641	33778560	cDNA tubulin/FtsZ domain containing protein, putative, expressed	Bradi5g25300	0	5V	26675548	26678570
Ta.5912.1.S1_at	UniRef90_Q10E42	2e-09	Zn-finger in Ran binding protein and others containing protein, expressed (Os03g0708900 protein) n=1 Tax=Oryza sativa Japonica Group RepID=Q10E42_ORYSJ	LOC_Os03g50120.1	1e-07	3	28581668	28586751	cDNA zinc finger family protein, putative, expressed	Bradi1g11210	2e-32	1V	8276374	8282685
Ta.5913.1.S1_at	UniRef90_Q6L5M0	1e-81	LEA protein n=1 Tax=Bromus inermis RepID=Q6L5M0_BROIN	LOC_Os05g46480.3	1e-33	5	26864964	26866259	cDNA late embryogenesis abundant protein, group 3, putative, expressed	Bradi2g18090	3e-54	2V	16063674	16064770
Ta.5920.1.S1_at	UniRef90_Q07764	2e-70	Protein HVA22 n=2 Tax=Triticeae RepID=HVA22_HORVU	LOC_Os08g36440.1	1e-107	8	22993831	22995191	cDNA HVA22, putative, expressed	Bradi3g37920	3e-69	3V	40444661	40446006
Ta.5932.1.S1_at	UniRef90_Q0DDG5	1e-36	Os06g0225100 protein (Fragment) n=2 Tax=Oryza sativa Japonica Group RepID=Q0DDG5_ORYSJ							Bradi3g00830	2e-55	3V	449854	451400
Ta.5933.1.S1_a_at	UniRef90_Q75GU9	1e-119	Putative cellular retinaldehyde-binding protein (Os03g0724100 protein) (CRAL/TRIO domain containing protein, expressed) n=1 Tax=Oryza sativa Japonica Group RepI	LOC_Os03g51430.2	1e-109	3	29414156	29418479	cDNA SEC14 cytosolic factor family protein, putative, expressed	Bradi1g10270	1e-137	1V	7416416	7422241
Ta.5933.1.S1_at	UniRef90_Q75GU9	1e-119	Putative cellular retinaldehyde-binding protein (Os03g0724100 protein) (CRAL/TRIO domain containing protein, expressed) n=1 Tax=Oryza sativa Japonica Group RepI	LOC_Os03g51430.2	1e-109	3	29414156	29418479	cDNA SEC14 cytosolic factor family protein, putative, expressed	Bradi1g10270	1e-137	1V	7416416	7422241
Ta.5957.1.S1_at	UniRef90_B1H0T3	2e-59	Putative iron-deficiency specific 4 protein n=1 Tax=Hordeum vulgare subsp. vulgare RepID=B1H0T3_HORVD	LOC_Os06g40120.1	1e-33	6	23878968	23874411	cDNA SPX domain containing protein, putative, expressed	Bradi1g36610	9e-53	1V	32277371	32280769
Ta.5978.1.S1_a_at	UniRef90_Q75LY7	0	Expressed protein (CBS domain-containing protein, putative, expressed) n=3 Tax=Oryza sativa RepID=Q75LY7_ORYSJ	LOC_Os03g47120.1	0	3	26644652	26650901	cDNA CBS domain containing protein, expressed	Bradi1g12660	0	1V	9528348	9534152
Ta.599.1.S1_at	UniRef90_Q5ZAF2	1e-123	Glucosyltransferase IS5a salicylate-induced-like (Os01g0597800 protein) n=3 Tax=Oryza sativa RepID=Q5ZAF2_ORYSJ	LOC_Os01g45110.1	3e-51	1	25597402	25599329	cDNA anthocyanin 3-O-beta-glucosyltransferase, putative, expressed	Bradi2g44820	1e-128	2V	45203763	45205480
Ta.5997.1.S1_at	UniRef90_Q852K0	4e-62	Expressed protein (Sterol-regulatory element binding protein site 2 protease containing protein, expressed) n=1 Tax=Oryza sativa Japonica Group RepID=Q852K0_ORY	LOC_Os03g57840.2	2e-79	3	32944414	32949759	cDNA peptidase M50, mammalian sterol-regulatory element binding protein, putative, expressed	Bradi1g06080	4e-65	1V	4085507	4092303
Ta.6017.1.S1_at	UniRef90_Q8LN80	9e-64	Putative uncharacterized protein OSJNBb0091N21.33 (Os10g0509100 protein) n=2 Tax=Oryza sativa Japonica Group RepID=Q8LN80_ORYSJ	LOC_Os10g36550.2	1e-139	10	19483609	19487021	cDNA CRP3 - Cysteine-rich family protein precursor, expressed	Bradi3g30750	2e-70	3V	32934245	32936260
Ta.6017.2.S1_a_at	UniRef90_Q8LN80	9e-64	Putative uncharacterized protein OSJNBb0091N21.33 (Os10g0509100 protein) n=2 Tax=Oryza sativa Japonica Group RepID=Q8LN80_ORYSJ	LOC_Os10g36550.2	1e-139	10	19483609	19487021	cDNA CRP3 - Cysteine-rich family protein precursor, expressed	Bradi3g30750	2e-70	3V	32934245	32936260
Ta.6019.1.S1_at	UniRef90_Q7XLZ7	8e-33	OSJNBa0086O06.12 protein (Os04g0589800 protein) n=2 Tax=Oryza sativa RepID=Q7XLZ7_ORYSJ	LOC_Os04g49980.1	1e-43	4	29626825	29627599	cDNA late embryogenesis abundant group 1, putative, expressed	Bradi5g19870	6e-42	5V	22785820	22786167
Ta.6020.2.S1_a_at	UniRef90_A3BPW6	6e-75	Putative uncharacterized protein n=2 Tax=Oryza sativa RepID=A3BPW6_ORYSJ	LOC_Os05g15370.1	1e-112	5	8703937	8697446	cDNA ribosomal protein L13, putative, expressed	Bradi4g41070	1e-100	4V	45292664	45295476
Ta.6020.2.S1_at	UniRef90_A2Y2A3	3e-36	Putative uncharacterized protein n=3 Tax=Oryza sativa RepID=A2Y2A3_ORYSI	LOC_Os08g06474.1	5e-38	8	3635270	3637029	cDNA ribosomal protein L13, putative	Bradi4g41070	6e-45	4V	45292664	45295476
Ta.6024.1.A1_at	UniRef90_Q8LII5	2e-52	Putative uncharacterized protein OJ1167_G06.116 n=3 Tax=Oryza sativa RepID=Q8LII5_ORYSJ	LOC_Os07g47960.1	2e-51	7	28648703	28650644	cDNA basic helix-loop-helix domain containing protein, expressed	Bradi1g63040	2e-53	1V	62256845	62258487
Ta.6029.1.S1_at	UniRef90_Q653B5	5e-61	DHHC-type zinc finger domain-containing protein-like n=2 Tax=Oryza sativa RepID=Q653B5_ORYSJ	LOC_Os09g38970.1	1e-15	9	22376407	22382011	cDNA zinc finger family protein, putative, expressed	Bradi3g42660	3e-77	3V	44139316	44143294
Ta.6037.1.S1_at	UniRef90_Q8LH68	1e-120	Transducin /WD-40 repeat protein family-like protein (Os07g0224900 protein) n=3 Tax=Oryza sativa RepID=Q8LH68_ORYSJ	LOC_Os07g12320.1	3e-57	7	6948939	6951175	cDNA WD domain, G-beta repeat domain containing protein, expressed	Bradi1g53790	1e-124	1V	52148581	52150431
Ta.6059.1.S1_at	UniRef90_Q2QWP2	2e-15	Expressed protein (Os12g0187800 protein) n=2 Tax=Oryza sativa RepID=Q2QWP2_ORYSJ	LOC_Os12g08700.1	1e-08	12	4414891	4411899	cDNA expressed protein	Bradi4g40850	2e-14	4V	45116885	45118620
Ta.6064.2.A1_at	UniRef90_Q10P95	8e-31	Expressed protein (Os03g0242300 protein) n=2 Tax=Oryza sativa RepID=Q10P95_ORYSJ	LOC_Os03g13870.1	3e-32	3	7520416	7518673	cDNA expressed protein	Bradi1g68260	3e-35	1V	66791794	66792540
Ta.6077.1.S1_at	UniRef90_Q2R3D4	3e-90	Expressed protein (Os11g0526200 protein) n=1 Tax=Oryza sativa Japonica Group RepID=Q2R3D4_ORYSJ	LOC_Os11g32320.1	1e-118	11	18626553	18629016	cDNA CCB1, putative, expressed	Bradi3g36580	1e-61	3V	38956984	38958719
Ta.6102.1.A1_at	UniRef90_A2X987	7e-35	Putative uncharacterized protein n=2 Tax=Oryza sativa RepID=A2X987_ORYSI	LOC_Os06g15820.1	1e-20	6	8980634	8976313	cDNA NHL repeat-containing protein, putative, expressed	Bradi3g57070	1e-34	3V	56730564	56734490
Ta.6111.1.S1_at	UniRef90_Q53L28	1e-33	Acetolactate synthase, small subunit, putative (Acetolactate synthase small subunit, putative, expressed) n=1 Tax=Oryza sativa Japonica Group RepID=Q53L28_ORYSJ	LOC_Os02g39570.5	1e-93	2	23879738	23884873	cDNA ACT domain containing protein, expressed	Bradi3g48370	1e-41	3V	49842454	49848155
Ta.6120.1.S1_at	UniRef90_A2Y7K9	7e-62	Putative uncharacterized protein n=2 Tax=Oryza sativa RepID=A2Y7K9_ORYSI	LOC_Os05g49300.1	4e-96	5	28227184	28230627	cDNA iron-sulfur cluster assembly enzyme ISCU, mitochondrial precursor, putative, expressed	Bradi2g16040	2e-67	2V	14164593	14166799
Ta.6126.2.S1_a_at	UniRef90_Q38JE4	1e-96	Temperature-induced lipocalin-2 n=2 Tax=Triticeae RepID=Q38JE4_HORVU	LOC_Os08g34150.1	1e-166	8	21404694	21406066	cDNA OsTIL-2 Temperature-induced lipocalin-2, expressed	Bradi3g36970	1e-90	3V	39300442	39301394
Ta.6127.1.S1_at	UniRef90_Q69TY4	7e-91	Peroxiredoxin-2E-1, chloroplastic n=3 Tax=Oryza sativa RepID=PR2E1_ORYSJ	LOC_Os06g42000.1	1e-163	6	25213054	25214328	cDNA peroxiredoxin, putative, expressed	Bradi1g35660	1e-101	1V	31231126	31232417
Ta.613.1.S1_at	UniRef90_A7VL25	1e-83	Group3 late embryogenesis abundant protein n=1 Tax=Triticum aestivum RepID=A7VL25_WHEAT	LOC_Os05g46480.4	1e-06	5	26864964	26866259	cDNA late embryogenesis abundant protein, group 3, putative, expressed	Bradi2g18100	4e-24	2V	16067009	16074715
Ta.6130.1.S1_at	UniRef90_A3BLE3	1e-127	Putative uncharacterized protein n=3 Tax=Oryza sativa RepID=A3BLE3_ORYSJ	LOC_Os07g38620.1	0	7	23198127	23193210	cDNA pyridoxamine 5'-phosphate oxidase family protein, putative, expressed	Bradi1g23900	1e-143	1V	19203064	19209158
Ta.6132.1.S1_at	UniRef90_Q851Z2	4e-95	Putative phosphatidylinositol/phosphatidylcholine transfer protein (Os03g0850700 protein) (Polyphosphoinositide-binding protein, putative, expressed) n=1 Tax=Or	LOC_Os03g63370.1	2e-62	3	35807541	35802833	cDNA CRAL/TRIO domain containing protein, expressed	Bradi1g01630	1e-111	1V	1065581	1068009
Ta.6136.1.S1_at	UniRef90_Q7EYX8	5e-86	Glyoxalase family-like protein (Putative uncharacterized protein) (Os07g0657100 protein) n=2 Tax=Oryza sativa RepID=Q7EYX8_ORYSJ	LOC_Os07g46360.1	0	7	27653094	27651951	cDNA glyoxalase family protein, putative, expressed	Bradi1g19200	4e-77	1V	15382584	15383397
Ta.6146.1.S1_at	UniRef90_Q8S7U3	7e-40	Putative embryo-specific protein (Os03g0168100 protein) (Late embryogenesis abundant protein, expressed) n=1 Tax=Oryza sativa Japonica Group RepID=Q8S7U3_ORYSJ	LOC_Os03g07180.1	1e-29	3	3678967	3676750	cDNA embryonic protein DC-8, putative, expressed	Bradi1g73840	1e-58	1V	71213726	71215129
Ta.6171.1.S1_at	UniRef90_Q76B91	1e-118	RadA-like protein (Os06g0151600 protein) n=3 Tax=Oryza sativa RepID=Q76B91_ORYSJ	LOC_Os06g05820.1	0	6	2651070	2662465	cDNA OsLonP2 - Putative Lon protease homologue, expressed	Bradi1g54900	1e-123	1V	53268854	53283062
Ta.6174.1.S1_at	UniRef90_Q6YY11	1e-16	Putative uncharacterized protein OSJNBb0056I22.41-1 (Putative uncharacterized protein) (Os02g0586900 protein) (Putative uncharacterized protein OSJNBb0046O12.1-	LOC_Os02g37480.1	1e-08	2	22616510	22617319	cDNA glycine-rich cell wall structural protein precursor, putative, expressed	Bradi3g47290	2e-35	3V	48939020	48939447
Ta.6179.1.S1_at				LOC_Os05g01540.2	1e-08	5	316949	320774	cDNA serine/arginine repetitive matrix protein 1, putative, expressed	Bradi4g32070	7e-05	4V	37801813	37803568
Ta.6186.1.S1_at
Ta.6187.1.S1_at	UniRef90_Q40051	2e-23	Glycine rich protein (Fragment) n=1 Tax=Hordeum vulgare RepID=Q40051_HORVU							Bradi3g47310	8e-21	3V	48946216	48948042
Ta.6226.1.S1_at
Ta.6227.1.S1_at	UniRef90_P49104	1e-103	Ras-related protein Rab-2-B n=9 Tax=Poaceae RepID=RAB2B_MAIZE	LOC_Os04g39440.2	0	4	23307791	23310222	cDNA ras-related protein, putative, expressed	Bradi5g13000	1e-106	5V	16577469	16580095
Ta.6229.1.S1_at	UniRef90_Q1ENE9	1e-124	Cystatin Hv-CPI4 n=2 Tax=Triticeae RepID=Q1ENE9_HORVU	LOC_Os01g16430.1	1e-180	1	9328310	9324521	cDNA cysteine proteinase inhibitor precursor protein, putative, expressed	Bradi2g10140	2e-47	2V	8334146	8336029
Ta.6243.1.A1_at	UniRef90_Q10P81	1e-110	Glycosyl hydrolase family 10 protein, expressed n=4 Tax=Oryza sativa RepID=Q10P81_ORYSJ	LOC_Os03g14010.3	0	3	7598624	7602002	cDNA glycosyl hydrolase family 10 protein, putative, expressed	Bradi1g68310	1e-118	1V	66834900	66838412
Ta.6248.1.S1_at	UniRef90_Q7EY18	1e-33	Putative tetratricopeptide repeat(TPR)-containing protein n=1 Tax=Oryza sativa Japonica Group RepID=Q7EY18_ORYSJ	LOC_Os07g23990.2	1e-33	7	13588498	13603630	cDNA tetratricopeptide repeat domain containing protein, putative, expressed	Bradi1g29090	5e-38	1V	24607774	24622289
Ta.6253.1.S1_a_at	UniRef90_A2YH60	1e-170	Cyclin-B2-2 n=2 Tax=Oryza sativa RepID=CCB22_ORYSI	LOC_Os06g51110.2	3e-71	6	30917864	30914031	cDNA cyclin, putative, expressed	Bradi1g29830	1e-179	1V	25333595	25337422
Ta.6264.1.S1_at	UniRef90_Q949C6	1e-104	Putative uncharacterized protein C825ERIPDK n=3 Tax=Oryza sativa RepID=Q949C6_ORYSA	LOC_Os02g43870.1	1e-45	2	26491841	26488630	cDNA inactive receptor kinase At2g26730 precursor, putative, expressed	Bradi3g50570	1e-114	3V	51727455	51730483
Ta.6274.1.S1_at	UniRef90_B2M117	0	Ribonucleotide diphosphate reductase large subunit 1 n=2 Tax=Oryza sativa Japonica Group RepID=B2M117_ORYSJ	LOC_Os06g07210.1	0	6	3453769	3448668	cDNA ribonucleoside-diphosphate reductase large subunit, putative, expressed	Bradi1g48170	0	1V	46761051	46765673
Ta.628.3.S1_a_at	UniRef90_Q6YTI3	2e-57	Thioredoxin-like protein (Os02g0567100 protein) n=3 Tax=Oryza sativa RepID=Q6YTI3_ORYSJ	LOC_Os02g35900.2	1e-112	2	21560737	21557602	cDNA thioredoxin, putative, expressed	Bradi3g46420	5e-63	3V	48252073	48253307
Ta.6286.1.S1_at	UniRef90_Q0DIP0	4e-76	Os05g0373700 protein (Fragment) n=4 Tax=Oryza sativa RepID=Q0DIP0_ORYSJ	LOC_Os01g71230.2	5e-99	1	41213268	41216026	cDNA nascent polypeptide-associated complex subunit alpha-like protein 3, putative, expressed	Bradi2g27190	1e-76	2V	26002943	26005501
Ta.6291.1.S1_at	UniRef90_Q5JKH1	3e-97	Putative BRI1-KD interacting protein 112 (Os01g0924900 protein) n=1 Tax=Oryza sativa Japonica Group RepID=Q5JKH1_ORYSJ	LOC_Os01g70020.1	1e-23	1	40500104	40506747	cDNA DEK C terminal domain containing protein, expressed	Bradi2g59270	1e-81	2V	57018473	57023456
Ta.6297.1.S1_a_at	UniRef90_Q5I285	0	Minichromosome maintenance protein n=4 Tax=Poaceae RepID=Q5I285_MAIZE	LOC_Os05g14590.1	0	5	8312835	8319327	cDNA MCM6 - Putative minichromosome maintenance MCM complex subunit 6, expressed	Bradi2g31580	0	2V	31389959	31397091
Ta.6311.2.S1_a_at	UniRef90_A3AM07	1e-54	Putative uncharacterized protein n=1 Tax=Oryza sativa Japonica Group RepID=A3AM07_ORYSJ	LOC_Os03g50420.1	4e-56	3	28763017	28765176	cDNA expressed protein	Bradi1g11390	4e-57	1V	8454047	8455951
Ta.6316.1.S1_at	UniRef90_Q56SA9	4e-13	Beta-expansin EXPB6 (Fragment) n=1 Tax=Triticum aestivum RepID=Q56SA9_WHEAT	LOC_Os03g01270.2	1e-26	3	188333	190297	cDNA expansin precursor, putative, expressed	Bradi1g78340	7e-16	1V	74367775	74374306
Ta.6332.1.S1_at	UniRef90_Q69L77	1e-152	Putative brix domain-containing protein (Os02g0591800 protein) n=1 Tax=Oryza sativa Japonica Group RepID=Q69L77_ORYSJ	LOC_Os02g37870.1	0	2	22882259	22879224	cDNA Brix domain containing protein, putative, expressed	Bradi3g47400	1e-166	3V	49031098	49034478
Ta.6338.1.A1_at	UniRef90_Q6Z309	1e-24	Remorin protein-like (Os02g0767000 protein) n=1 Tax=Oryza sativa Japonica Group RepID=Q6Z309_ORYSJ	LOC_Os02g52810.2	4e-50	2	32286221	32280720	cDNA remorin C-terminal domain containing protein, putative, expressed	Bradi3g57930	5e-27	3V	57549748	57554402
Ta.6344.1.S1_at	UniRef90_Q5JCT1	1e-121	OSA15 protein n=4 Tax=Oryza sativa RepID=Q5JCT1_ORYSJ	LOC_Os05g05600.6	1e-100	5	2786026	2791975	cDNA ATA15 protein, putative, expressed	Bradi3g10770	1e-132	3V	8956233	8963998
Ta.6344.2.S1_at	UniRef90_Q5JCT1	2e-42	OSA15 protein n=4 Tax=Oryza sativa RepID=Q5JCT1_ORYSJ	LOC_Os05g05600.6	1e-08	5	2786026	2791975	cDNA ATA15 protein, putative, expressed	Bradi3g10770	2e-47	3V	8956233	8963998
Ta.635.2.A1_a_at	UniRef90_A2YSB7	0	Putative uncharacterized protein n=1 Tax=Oryza sativa Indica Group RepID=A2YSB7_ORYSI	LOC_Os08g10510.2	0	8	6174803	6169083	cDNA aminotransferase, putative, expressed	Bradi3g17760	0	3V	16092419	16109748
Ta.6356.1.A1_a_at	UniRef90_Q7XGA9	1e-64	Pentatricopeptide, putative, expressed n=2 Tax=Oryza sativa Japonica Group RepID=Q7XGA9_ORYSJ	LOC_Os10g10170.2	1e-83	10	5602087	5594004	cDNA PPR repeat domain containing protein, putative, expressed	Bradi3g22720	8e-75	3V	21937470	21946645
Ta.6364.1.A1_at
Ta.6371.1.A1_at	UniRef90_A2X8I2	8e-21	Putative uncharacterized protein n=1 Tax=Oryza sativa Indica Group RepID=A2X8I2_ORYSI	LOC_Os02g46610.1	7e-54	2	28430833	28429188	cDNA zinc-binding protein, putative, expressed	Bradi3g52170	2e-18	3V	53161122	53162637
Ta.6374.3.S1_a_at	UniRef90_Q6Z461	2e-58	Squamosa promoter-binding-like protein 13 n=3 Tax=Oryza sativa RepID=SPL13_ORYSJ	LOC_Os07g32170.1	5e-65	7	19102301	19098682	cDNA OsSPL13 - SBP-box gene family member, expressed	Bradi1g26720	1e-79	1V	21747747	21750619
Ta.6376.1.S1_at	UniRef90_A2YFK4	0	Putative uncharacterized protein n=2 Tax=Oryza sativa RepID=A2YFK4_ORYSI	LOC_Os06g43760.1	0	6	26331890	26344253	cDNA tRNA synthetase class I, putative, expressed	Bradi1g30610	0	1V	25918609	25932439
Ta.6382.1.A1_at	UniRef90_Q5JK27	6e-07	Putative uncharacterized protein OSJNBa0052O12.40 (Os01g0931200 protein) (Putative uncharacterized protein P0506E04.18) n=1 Tax=Oryza sativa Japonica Group RepI	LOC_Os01g70560.1	1e-16	1	40863357	40861743	cDNA expressed protein	Bradi2g59700	2e-12	2V	57300093	57301651
Ta.6394.1.A1_at	UniRef90_Q2QM84	4e-49	Auxin response factor 25 n=2 Tax=Oryza sativa RepID=ARFY_ORYSJ	LOC_Os12g41950.1	2e-76	12	25974809	25968753	cDNA auxin response factor, putative, expressed	Bradi4g01730	4e-56	4V	1132509	1138704
Ta.6397.1.A1_at	UniRef90_A6N022	2e-47	S-adenosylmethionine decarboxylase proenzyme (Fragment) n=1 Tax=Oryza sativa Indica Group RepID=A6N022_ORYSI	LOC_Os09g25625.1	1e-23	9	15386198	15385020	cDNA S-adenosyl-l-methionine decarboxylase leader peptide, putative, expressed	Bradi4g30640	9e-49	4V	36397178	36398350
Ta.6399.1.A1_at	UniRef90_Q69LK8	7e-12	Serine protease-like protein (Putative uncharacterized protein) (Os09g0436700 protein) n=2 Tax=Oryza sativa RepID=Q69LK8_ORYSJ
Ta.6399.3.S1_at	UniRef90_Q69LK8	8e-70	Serine protease-like protein (Putative uncharacterized protein) (Os09g0436700 protein) n=2 Tax=Oryza sativa RepID=Q69LK8_ORYSJ	LOC_Os09g26560.2	3e-71	9	16083153	16077755	cDNA expressed protein	Bradi4g03140	4e-24	4V	2497178	2502745
Ta.6404.1.S1_at	UniRef90_Q2RB87	5e-62	Serine/threonine-protein kinase NAK, putative, expressed (Os11g0121400 protein) n=4 Tax=Oryza sativa RepID=Q2RB87_ORYSJ	LOC_Os11g02830.2	9e-67	11	951357	946549	cDNA protein kinase domain containing protein, expressed	Bradi4g26010	4e-71	4V	31298807	31302523
Ta.6406.1.S1_at	UniRef90_Q688W7	0	Putative uncharacterized protein OJ1781_H11.10 (Os05g0566900 protein) n=1 Tax=Oryza sativa Japonica Group RepID=Q688W7_ORYSJ	LOC_Os05g49180.1	1e-145	5	28157463	28166155	cDNA protein of unknown function DUF1296 domain containing protein, expressed	Bradi2g16240	0	2V	14343425	14351905
Ta.6412.2.A1_a_at	UniRef90_Q6ZLP5	1e-07	CBL-interacting protein kinase 23 n=5 Tax=Oryza sativa RepID=CIPKN_ORYSJ	LOC_Os07g05620.2	4e-09	7	2646874	2642541	cDNA CAMK_KIN1/SNF1/Nim1_like.28 - CAMK includes calcium/calmodulin depedent protein kinases, expressed	Bradi1g58400	2e-09	1V	57209009	57212945
Ta.6416.1.S1_at	UniRef90_Q5N7U2	0	Phospholipid/glycerol acyltransferase-like protein (Os01g0855000 protein) n=1 Tax=Oryza sativa Japonica Group RepID=Q5N7U2_ORYSJ	LOC_Os01g63580.1	0	1	36865332	36862171	cDNA glycerol-3-phosphate acyltransferase, putative, expressed	Bradi2g55290	0	2V	53941506	53944624
Ta.6436.1.S1_at	UniRef90_Q9LEE6	1e-107	OCL5 protein n=1 Tax=Zea mays RepID=Q9LEE6_MAIZE	LOC_Os04g53540.4	1e-155	4	31722017	31714613	cDNA homeobox and START domains containing protein, putative, expressed	Bradi5g22570	1e-113	5V	24894546	24901133
Ta.644.1.S1_at	UniRef90_Q9C681	3e-58	Probable histone H2A.1 n=10 Tax=Magnoliophyta RepID=H2A1_ARATH	LOC_Os07g36140.1	1e-145	7	21591655	21592297	cDNA core histone H2A/H2B/H3/H4, putative, expressed	Bradi1g25390	6e-66	1V	20645841	20646895
Ta.6441.1.A1_at	UniRef90_Q70KU0	2e-24	VHS1 protein (Fragment) n=1 Tax=Oryza sativa Japonica Group RepID=Q70KU0_ORYSJ	LOC_Os01g13160.1	1e-46	1	7332691	7338244	cDNA expressed protein	Bradi2g07860	8e-34	2V	6210469	6217953
Ta.6446.2.S1_at
Ta.646.1.A1_at	UniRef90_A2WLC1	7e-24	Putative uncharacterized protein n=2 Tax=Oryza sativa RepID=A2WLC1_ORYSI	LOC_Os05g08554.1	1e-41	5	4667896	4665241	cDNA expressed protein	Bradi1g51160	5e-23	1V	49582802	49583632
Ta.6502.1.S1_at	UniRef90_Q658I1	9e-51	Ribosomal protein L29 protein-like (Os06g0128500 protein) n=1 Tax=Oryza sativa Japonica Group RepID=Q658I1_ORYSJ	LOC_Os06g03790.1	1e-43	6	1511796	1515435	cDNA 39S ribosomal protein L47, mitochondrial precursor, putative, expressed	Bradi1g49670	1e-53	1V	48356021	48359040
Ta.6511.1.S1_at	UniRef90_Q7F193	5e-45	Putative snRNP core protein SMX5d n=1 Tax=Oryza sativa Japonica Group RepID=Q7F193_ORYSJ	LOC_Os08g05850.1	1e-102	8	3145491	3149141	cDNA LSM domain containing protein, expressed	Bradi3g16900	2e-47	3V	15062767	15065465
Ta.6527.1.S1_at	UniRef90_A2Y2M0	9e-25	Putative uncharacterized protein n=1 Tax=Oryza sativa Indica Group RepID=A2Y2M0_ORYSI							Bradi1g52730	1e-13	1V	51090095	51094383
Ta.6534.2.S1_at	UniRef90_A2Y6K5	1e-155	Putative uncharacterized protein n=1 Tax=Oryza sativa Indica Group RepID=A2Y6K5_ORYSI	LOC_Os05g44210.1	0	5	25651141	25659510	cDNA trehalose-6-phosphate synthase, putative, expressed	Bradi2g19640	1e-159	2V	17284780	17292225
Ta.6536.2.S1_at				LOC_Os02g39030.2	1e-08	2	23567092	23569702	cDNA transmembrane protein 17, putative, expressed	Bradi4g44040	4e-18	4V	47573256	47577545
Ta.6538.1.S1_at	UniRef90_A2ZL69	1e-60	Probable histone H2AXb n=4 Tax=Oryza sativa RepID=H2AXB_ORYSI	LOC_Os12g34510.1	1e-131	12	20855670	20854734	cDNA Core histone H2A/H2B/H3/H4 domain containing protein, putative, expressed	Bradi4g06010	3e-62	4V	4984740	4985573
Ta.6538.2.S1_at	UniRef90_A2ZL69	4e-53	Probable histone H2AXb n=4 Tax=Oryza sativa RepID=H2AXB_ORYSI	LOC_Os12g34510.1	1e-103	12	20855670	20854734	cDNA Core histone H2A/H2B/H3/H4 domain containing protein, putative, expressed	Bradi4g06010	1e-55	4V	4984740	4985573
Ta.6545.1.S1_at	UniRef90_A3A3F5	5e-37	Putative uncharacterized protein n=3 Tax=Magnoliophyta RepID=A3A3F5_ORYSJ	LOC_Os05g32310.1	8e-73	5	18778305	18775817	cDNA LSM domain containing protein, expressed	Bradi2g26720	3e-41	2V	25455994	25458189
Ta.6548.1.S1_a_at	UniRef90_Q5JMS0	1e-107	Putative syntaxin 6 (Os01g0963300 protein) n=1 Tax=Oryza sativa Japonica Group RepID=Q5JMS0_ORYSJ	LOC_Os01g73230.1	1e-152	1	42449879	42446860	cDNA syntaxin 6, putative, expressed	Bradi2g61570	1e-113	2V	58612178	58615137
Ta.6554.1.S1_at	UniRef90_A2XCZ4	3e-51	Putative uncharacterized protein n=2 Tax=Oryza sativa RepID=A2XCZ4_ORYSI	LOC_Os03g07290.1	2e-60	3	3710102	3712268	cDNA structural constituent of ribosome, putative, expressed	Bradi1g73780	1e-57	1V	71185561	71187990
Ta.6572.1.S1_a_at	UniRef90_Q5S1S6	1e-117	Peroxiredoxin Q, chloroplastic n=1 Tax=Triticum aestivum RepID=PRXQ_WHEAT	LOC_Os06g09610.2	1e-122	6	4889732	4887549	cDNA peroxiredoxin, putative, expressed	Bradi1g46620	1e-110	1V	45151762	45154324
Ta.6572.1.S1_at	UniRef90_Q5S1S6	1e-117	Peroxiredoxin Q, chloroplastic n=1 Tax=Triticum aestivum RepID=PRXQ_WHEAT	LOC_Os06g09610.2	1e-122	6	4889732	4887549	cDNA peroxiredoxin, putative, expressed	Bradi1g46620	1e-110	1V	45151762	45154324
Ta.6572.2.S1_at	UniRef90_Q5S1S6	6e-52	Peroxiredoxin Q, chloroplastic n=1 Tax=Triticum aestivum RepID=PRXQ_WHEAT	LOC_Os06g09610.2	8e-85	6	4889732	4887549	cDNA peroxiredoxin, putative, expressed	Bradi1g46620	2e-53	1V	45151762	45154324
Ta.6578.1.S1_at	UniRef90_A2YRB6	0	Putative uncharacterized protein n=2 Tax=Oryza sativa RepID=A2YRB6_ORYSI	LOC_Os08g05830.1	0	8	3131243	3127288	cDNA transaldolase, putative, expressed	Bradi3g16930	1e-178	3V	15088773	15094273
Ta.6585.1.A1_at				LOC_Os10g37280.1	1e-07	10	19891242	19899914	cDNA diacylglycerol kinase, putative, expressed
Ta.660.1.A1_at	UniRef90_Q259D4	5e-23	H0801D08.11 protein n=3 Tax=Oryza sativa RepID=Q259D4_ORYSA	LOC_Os04g58250.1	1e-13	4	34500093	34495491	cDNA protein kinase, putative, expressed	Bradi5g26280	6e-22	5V	27334411	27337609
Ta.660.2.S1_at	UniRef90_Q259D4	3e-81	H0801D08.11 protein n=3 Tax=Oryza sativa RepID=Q259D4_ORYSA	LOC_Os04g58240.1	1e-151	4	34492384	34496830	cDNA expressed protein	Bradi5g26280	1e-88	5V	27334411	27337609
Ta.6601.1.S1_at	UniRef90_A2ZB21	2e-79	Putative uncharacterized protein n=2 Tax=Oryza sativa RepID=A2ZB21_ORYSI	LOC_Os11g03670.1	1e-125	11	1431728	1428207	cDNA Mpv17 / PMP22 family domain containing protein, expressed	Bradi4g43760	3e-96	4V	47355797	47359388
Ta.6606.1.A1_a_at	UniRef90_A2YNI3	2e-17	Putative uncharacterized protein n=1 Tax=Oryza sativa Indica Group RepID=A2YNI3_ORYSI	LOC_Os07g41410.1	1e-14	7	24808656	24809375	cDNA EGG APPARATUS-1, putative, expressed	Bradi1g21950	1e-25	1V	17619462	17620094
Ta.6614.1.A1_at
Ta.6634.1.A1_at	UniRef90_Q10CA4	1e-102	DNA gyrase subunit A, putative, expressed n=1 Tax=Oryza sativa Japonica Group RepID=Q10CA4_ORYSJ	LOC_Os03g59750.1	1e-132	3	34008512	34003709	cDNA DNA gyrase subunit A, chloroplast/mitochondrial precursor, putative, expressed	Bradi1g04210	1e-111	1V	2840820	2855379
Ta.6670.1.A1_at	UniRef90_A1L1D1	0.0001	LOC100036715 protein (Fragment) n=1 Tax=Xenopus (Silurana) tropicalis RepID=A1L1D1_XENTR
Ta.6672.1.S1_a_at	UniRef90_A2Y3X0	1e-152	Putative uncharacterized protein n=2 Tax=Oryza sativa RepID=A2Y3X0_ORYSI	LOC_Os05g30750.7	0	5	17751559	17755951	cDNA anthranilate phosphoribosyltransferase, putative, expressed	Bradi1g35960	1e-153	1V	31577448	31581566
Ta.6674.1.S1_at	UniRef90_A2WJN1	1e-111	Putative uncharacterized protein n=2 Tax=Oryza sativa RepID=A2WJN1_ORYSI	LOC_Os01g01350.1	1e-170	1	172434	169712	cDNA SNF7 domain containing protein, putative, expressed	Bradi2g03580	1e-120	2V	2597470	2600241
Ta.6675.1.S1_at	UniRef90_P29619	1e-151	Cyclin-dependent kinase A-2 n=4 Tax=BEP clade RepID=CDKA2_ORYSJ	LOC_Os02g03060.3	0	2	1207635	1211226	cDNA cyclin-dependent kinase A-2, putative, expressed	Bradi3g02270	1e-162	3V	1356678	1359838
Ta.6683.1.A1_a_at	UniRef90_Q84PB0	4e-32	Putative uncharacterized protein n=3 Tax=Oryza sativa RepID=Q84PB0_ORYSJ	LOC_Os01g45380.1	2e-56	1	25756751	25761143	cDNA protein kinase domain containing protein, expressed	Bradi2g15560	5e-35	2V	13839453	13843007
Ta.669.1.A1_a_at	UniRef90_Q336V3	1e-102	Cytochrome P450 family protein, expressed (Os10g0546600 protein) n=2 Tax=Oryza sativa Japonica Group RepID=Q336V3_ORYSJ	LOC_Os10g39930.2	1e-178	10	21296862	21301841	cDNA cytochrome P450 97B2, putative, expressed	Bradi3g32690	1e-107	3V	35118659	35124314
Ta.6700.1.S1_at	UniRef90_Q01KM6	1e-45	OSIGBa0158D24.3 protein n=5 Tax=Oryza sativa RepID=Q01KM6_ORYSA	LOC_Os04g56180.1	3e-87	4	33321001	33314833	cDNA peroxidase precursor, putative, expressed	Bradi5g24650	2e-46	5V	26212564	26216340
Ta.6727.1.A1_at	UniRef90_Q2R2F0	7e-13	AT hook motif family protein, expressed (Os11g0568300 protein) n=1 Tax=Oryza sativa Japonica Group RepID=Q2R2F0_ORYSJ							Bradi4g16180	5e-24	4V	16888803	16892743
Ta.6733.1.S1_a_at	UniRef90_Q6ASR1	0	Putative chaperonin (Os05g0147400 protein) n=1 Tax=Oryza sativa Japonica Group RepID=Q6ASR1_ORYSJ	LOC_Os05g05470.1	0	5	2723422	2718673	cDNA T-complex protein, putative, expressed	Bradi3g04130	0	3V	2807475	2813398
Ta.6734.1.S1_a_at
Ta.6737.2.S1_a_at	UniRef90_A8Y7N1	1e-54	Heat shock factor A2b n=4 Tax=Oryza sativa RepID=A8Y7N1_ORYSI	LOC_Os07g08140.1	1e-28	7	4138161	4141450	cDNA heat stress transcription factor, putative, expressed	Bradi1g55630	1e-79	1V	54140758	54143900
Ta.6748.2.A1_a_at	UniRef90_Q7XMJ2	2e-36	OSJNBb0006N15.7 protein (Os04g0375900 protein) n=1 Tax=Oryza sativa Japonica Group RepID=Q7XMJ2_ORYSJ	LOC_Os04g30720.1	1e-20	4	18194245	18189234	cDNA kinesin motor domain containing protein, putative, expressed	Bradi1g52430	1e-37	1V	50703375	50707802
Ta.6759.1.A1_at
Ta.6769.1.A1_at	UniRef90_Q69PE6	6e-12	Putative uncharacterized protein OJ1238_G07.14 (Os09g0436300 protein) n=1 Tax=Oryza sativa Japonica Group RepID=Q69PE6_ORYSJ
Ta.6774.1.S1_at	UniRef90_Q5SMN3	9e-09	Non-phototropic hypocotyl 3-like (Putative uncharacterized protein) (Os06g0184500 protein) n=2 Tax=Oryza sativa RepID=Q5SMN3_ORYSJ	LOC_Os06g08550.1	1e-23	6	4232158	4228185	cDNA BTBN14 - Bric-a-Brac, Tramtrack, Broad Complex BTB domain with non-phototropic hypocotyl 3 NPH3 domain, express	Bradi1g47290	8e-08	1V	45802185	45805914
Ta.6775.2.A1_a_at	UniRef90_Q8S1X0	1e-160	Putative callose synthase 1 catalytic subunit (Os01g0754200 protein) n=2 Tax=Oryza sativa Japonica Group RepID=Q8S1X0_ORYSJ	LOC_Os01g55040.1	1e-169	1	31647712	31640187	cDNA 1,3-beta-glucan synthase component, putative, expressed	Bradi2g50140	1e-166	2V	50075186	50081785
Ta.678.1.S1_at	UniRef90_Q6VS79	1e-169	YABBY protein n=1 Tax=Triticum aestivum RepID=Q6VS79_WHEAT	LOC_Os10g36420.1	1e-108	10	19403954	19399616	cDNA YABBY domain containing protein, putative, expressed	Bradi3g30410	1e-117	3V	32528657	32532465
Ta.6780.1.S1_at	UniRef90_A2ZHL0	1e-110	Protein SCARECROW 2 n=4 Tax=Oryza sativa RepID=SCR2_ORYSI	LOC_Os12g02870.1	1e-114	12	1042533	1046118	cDNA GRAS family transcription factor domain containing protein, expressed	Bradi4g44090	1e-105	4V	47611399	47613223
Ta.6788.1.S1_at	UniRef90_A2ZAK1	9e-06	Putative uncharacterized protein n=3 Tax=Oryza sativa RepID=A2ZAK1_ORYSI	LOC_Os10g42660.1	1e-16	10	22936141	22934020	cDNA expressed protein	Bradi3g34220	7e-20	3V	36653348	36655870
Ta.6792.1.S1_at
Ta.6792.2.A1_at
Ta.6793.1.A1_at	UniRef90_A5X498	2e-12	MADS2 (MIKC-type MADS-box transcription factor WM7) n=3 Tax=Triticeae RepID=A5X498_WHEAT							Bradi1g21980	4e-11	1V	17678407	17686615
Ta.6794.2.A1_at	UniRef90_Q84JH5	1e-137	Putative uncharacterized protein n=2 Tax=Oryza sativa RepID=Q84JH5_ORYSJ	LOC_Os03g16150.3	0	3	8911896	8908091	cDNA mannose-1-phosphate guanyltransferase, putative, expressed	Bradi1g66930	1e-141	1V	65688802	65692794
Ta.6797.1.A1_at	UniRef90_A6N022	1e-44	S-adenosylmethionine decarboxylase proenzyme (Fragment) n=1 Tax=Oryza sativa Indica Group RepID=A6N022_ORYSI	LOC_Os09g25625.1	1e-18	9	15386198	15385020	cDNA S-adenosyl-l-methionine decarboxylase leader peptide, putative, expressed	Bradi4g30640	3e-50	4V	36397178	36398350
Ta.6797.2.S1_at	UniRef90_A7Y7H5	3e-14	Putative S-adenosylmethionine decarboxylase (Fragment) n=1 Tax=Prunus dulcis RepID=A7Y7H5_PRUDU	LOC_Os04g42095.1	1e-14	4	24731102	24732716	cDNA S-adenosyl-l-methionine decarboxylase leader peptide, putative, expressed	Bradi4g30650	3e-20	4V	36398529	36400181
Ta.680.1.A1_a_at	UniRef90_A3A8Z0	8e-91	Putative uncharacterized protein n=1 Tax=Oryza sativa Japonica Group RepID=A3A8Z0_ORYSJ	LOC_Os02g39740.1	1e-175	2	23995062	23997323	cDNA psaB translation factor, putative, expressed	Bradi3g48480	8e-94	3V	49890365	49893703
Ta.6809.1.S1_at	UniRef90_A2Y1R2	1e-13	Putative uncharacterized protein n=2 Tax=Oryza sativa RepID=A2Y1R2_ORYSI	LOC_Os05g13650.1	1e-10	5	7562577	7563337	cDNA RNA recognition motif containing protein, putative	Bradi2g58690	3e-11	2V	56496477	56498735
Ta.6810.1.S1_at	UniRef90_Q7XCK0	1e-108	Glutathione S-transferase, C-terminal domain containing protein, expressed (Os10g0543800 protein) (Glutathione S-transferase) n=3 Tax=Oryza sativa RepID=Q7XCK0_	LOC_Os10g39740.1	1e-124	10	21161571	21160069	cDNA glutathione S-transferase, putative, expressed	Bradi3g32360	1e-114	3V	34740971	34742211
Ta.6819.1.S1_at	UniRef90_A2Z7Y7	8e-78	Ubiquitin carrier protein n=4 Tax=Oryza sativa RepID=A2Z7Y7_ORYSI	LOC_Os10g31000.1	1e-109	10	16109570	16113807	cDNA ubiquitin-conjugating enzyme, putative, expressed	Bradi1g75170	2e-82	1V	72137794	72140908
Ta.6822.1.S1_at	UniRef90_A2YF60	1e-133	Putative uncharacterized protein n=2 Tax=Oryza sativa RepID=A2YF60_ORYSI	LOC_Os06g41810.1	1e-135	6	25075552	25072545	cDNA reductase, putative, expressed	Bradi1g35740	1e-121	1V	31319248	31327084
Ta.6827.2.S1_at	UniRef90_Q0IU30	1e-69	Os11g0194900 protein (Fragment) n=4 Tax=Oryza sativa RepID=Q0IU30_ORYSJ	LOC_Os11g08950.1	1e-179	11	4734761	4730867	cDNA protein kinase family protein, putative, expressed	Bradi4g23410	2e-74	4V	28260751	28264721
Ta.6849.1.S1_at	UniRef90_Q0J0M4	1e-167	Os09g0493400 protein n=2 Tax=Oryza sativa RepID=Q0J0M4_ORYSJ	LOC_Os09g32010.1	1e-167	9	19103531	19108509	cDNA ternary complex factor MIP1, putative, expressed	Bradi3g40270	1e-139	3V	42477391	42481066
Ta.6853.1.A1_at	UniRef90_A2ZI35	3e-55	Putative uncharacterized protein n=2 Tax=Oryza sativa RepID=A2ZI35_ORYSI	LOC_Os12g05420.1	2e-54	12	2454624	2450777	cDNA calmodulin-binding protein, putative, expressed	Bradi4g42560	2e-62	4V	46508656	46512407
Ta.6856.1.S1_at	UniRef90_Q6YY75	0	Serine/threonine-protein kinase Nek6 n=1 Tax=Oryza sativa Japonica Group RepID=NEK6_ORYSJ	LOC_Os02g37830.1	1e-161	2	22820351	22816195	cDNA protein kinase domain containing protein, expressed	Bradi3g47370	0	3V	48990273	48993816
Ta.6874.1.A1_at	UniRef90_Q717U7	9e-59	Knotted 4 (Fragment) n=3 Tax=Hordeum RepID=Q717U7_HORVU	LOC_Os03g56110.2	9e-75	3	31957459	31963404	cDNA homeobox protein knotted-1, putative, expressed	Bradi1g07250	2e-68	1V	5068232	5070134
Ta.6875.1.A1_at
Ta.6878.1.A1_at	UniRef90_Q84M39	1e-58	Putative uncharacterized protein OSJNBa0059E14.14 (Os03g0807200 protein) (Expressed protein) n=2 Tax=Oryza sativa Japonica Group RepID=Q84M39_ORYSJ	LOC_Os03g59250.1	1e-75	3	33732371	33730324	cDNA expressed protein	Bradi1g04710	9e-65	1V	3150394	3152843
Ta.6879.1.A1_at	UniRef90_Q0JIU6	2e-26	Os01g0776800 protein n=4 Tax=Oryza sativa Japonica Group RepID=Q0JIU6_ORYSJ	LOC_Os01g56900.2	1e-07	1	32859888	32862466	cDNA expressed protein	Bradi1g00410	6e-36	1V	339778	342148
Ta.6897.1.S1_at	UniRef90_A2Y793	3e-89	Putative uncharacterized protein n=1 Tax=Oryza sativa Indica Group RepID=A2Y793_ORYSI	LOC_Os05g48030.1	1e-160	5	27471637	27476843	cDNA anti-silencing protein, ASF1-like domain containing protein, expressed	Bradi2g17270	1e-96	2V	15385895	15392331
Ta.6897.2.A1_at	UniRef90_Q9AY32	1e-21	RRNA intron-encoded homing endonuclease (Fragment) n=3 Tax=Eukaryota RepID=Q9AY32_ORYSA
Ta.6908.1.S1_at	UniRef90_Q5JNL0	1e-132	Putative elicitor inducible beta-1,3-glucanase NtEIG-E76 (Os01g0739700 protein) n=3 Tax=Oryza sativa RepID=Q5JNL0_ORYSJ	LOC_Os01g53750.1	1e-145	1	30896929	30899576	cDNA glucan endo-1,3-beta-glucosidase precursor, putative, expressed	Bradi2g49330	1e-139	2V	49419557	49424421
Ta.6911.1.S1_at	UniRef90_Q0J4I1	1e-162	Cyclin-dependent kinase B2-1 n=3 Tax=Oryza sativa RepID=CKB21_ORYSJ	LOC_Os08g40170.1	0	8	25417170	25419113	cDNA cyclin-dependent kinase B2-1, putative, expressed	Bradi3g40200	1e-180	3V	42390871	42392931
Ta.6915.1.S1_at	UniRef90_Q0JKR1	0	Os01g0655800 protein (Fragment) n=2 Tax=Oryza sativa Japonica Group RepID=Q0JKR1_ORYSJ	LOC_Os01g46750.4	0	1	26627845	26635905	cDNA AMP-binding enzyme, putative, expressed	Bradi2g45460	0	2V	45831450	45839394
Ta.693.1.S1_at	UniRef90_A3BEE2	0	Putative uncharacterized protein n=3 Tax=Oryza sativa RepID=A3BEE2_ORYSJ	LOC_Os06g45480.1	0	6	27498535	27494297	cDNA hydrolase, putative, expressed	Bradi1g31890	0	1V	27327058	27331195
Ta.6930.1.S1_at	UniRef90_Q6Z945	7e-51	Putative uncharacterized protein P0035F08.19 n=3 Tax=Oryza sativa RepID=Q6Z945_ORYSJ	LOC_Os08g09570.1	1e-14	8	5531356	5545184	cDNA expressed protein	Bradi1g42370	2e-31	1V	39409933	39412054
Ta.6932.1.S1_at	UniRef90_P55748	1e-57	Serine carboxypeptidase II-2 chain B (Fragment) n=1 Tax=Hordeum vulgare RepID=CBP22_HORVU	LOC_Os06g08720.2	8e-91	6	4352385	4344919	cDNA OsSCP32 - Putative Serine Carboxypeptidase homologue, expressed	Bradi1g47090	3e-57	1V	45639860	45645985
Ta.6934.1.A1_a_at	UniRef90_UPI0000D8C4F1	3e-14	UPI0000D8C4F1 related cluster n=1 Tax=Danio rerio RepID=UPI0000D8C4F1							Bradi3g39780	1e-14	3V	42001549	42002991
Ta.6939.1.A1_at	UniRef90_Q69VQ6	2e-99	Zinc finger (C3HC4-type RING finger)-like protein (Os09g0298500 protein) n=2 Tax=Oryza sativa RepID=Q69VQ6_ORYSJ	LOC_Os09g12720.2	1e-122	9	7281393	7276192	cDNA zinc finger, C3HC4 type domain containing protein, expressed	Bradi4g27590	1e-102	4V	32749168	32753489
Ta.6939.2.S1_at	UniRef90_Q69VQ6	1e-131	Zinc finger (C3HC4-type RING finger)-like protein (Os09g0298500 protein) n=2 Tax=Oryza sativa RepID=Q69VQ6_ORYSJ	LOC_Os09g12720.1	1e-163	9	7281393	7276192	cDNA zinc finger, C3HC4 type domain containing protein, expressed	Bradi4g27590	1e-146	4V	32749168	32753489
Ta.6949.1.A1_at	UniRef90_Q2R6G9	1e-144	O-methyltransferase family protein, expressed (Os11g0306400 protein) n=3 Tax=Oryza sativa RepID=Q2R6G9_ORYSJ	LOC_Os11g20090.1	1e-19	11	11590485	11585820	cDNA O-methyltransferase, putative, expressed	Bradi5g23720	1e-136	5V	25567742	25569279
Ta.6954.3.S1_a_at	UniRef90_Q1KL28	1e-159	Choline kinase n=4 Tax=Oryza sativa RepID=Q1KL28_ORYSI	LOC_Os01g51920.1	0	1	29845780	29841598	cDNA phosphotransferase, putative, expressed	Bradi2g48260	0	2V	48524176	48527760
Ta.6962.1.S1_a_at	UniRef90_A2Z2U6	3e-24	Putative uncharacterized protein n=2 Tax=Oryza sativa RepID=A2Z2U6_ORYSI	LOC_Os09g32690.3	1e-24	9	19506575	19502940	cDNA zinc finger, C3HC4 type domain containing protein, expressed	Bradi4g34450	8e-56	4V	40072029	40076160
Ta.6964.1.S1_at	UniRef90_P29185	0	Chaperonin CPN60-1, mitochondrial n=7 Tax=Poaceae RepID=CH61_MAIZE	LOC_Os03g04970.1	0	3	2405756	2400010	cDNA T-complex protein, putative, expressed	Bradi1g75520	0	1V	72392794	72398448
Ta.6965.1.S1_at
Ta.6985.2.A1_a_at	UniRef90_Q0DZ46	5e-74	Os02g0647900 protein n=2 Tax=Oryza sativa Japonica Group RepID=Q0DZ46_ORYSJ	LOC_Os02g43194.1	3e-60	2	26035553	26028451	cDNA aldehyde dehydrogenase, putative, expressed	Bradi3g50180	2e-78	3V	51386544	51390817
Ta.6985.3.S1_at	UniRef90_Q0DZ46	1e-123	Os02g0647900 protein n=2 Tax=Oryza sativa Japonica Group RepID=Q0DZ46_ORYSJ	LOC_Os02g43280.1	1e-109	2	26073928	26079703	cDNA aldehyde dehydrogenase, putative, expressed	Bradi3g50180	1e-135	3V	51386544	51390817
Ta.6986.1.S1_at	UniRef90_Q6K9U2	4e-96	Replication protein A2 (Os02g0829100 protein) n=3 Tax=Oryza sativa RepID=Q6K9U2_ORYSJ	LOC_Os02g58220.1	5e-84	2	35636706	35633876	cDNA RPA2A - Putative single-stranded DNA binding complex subunit 2, expressed	Bradi3g60420	9e-98	3V	59358166	59360703
Ta.6988.1.S1_at	UniRef90_A9UIF0	0	Phopholipase D n=2 Tax=Pooideae RepID=A9UIF0_LOLTE	LOC_Os01g07760.2	0	1	3728284	3723314	cDNA phospholipase D, putative, expressed	Bradi2g04480	0	2V	3146733	3151497
Ta.7028.1.A1_at	UniRef90_Q7XDP3	7e-26	Expressed protein (Os10g0457400 protein) n=1 Tax=Oryza sativa Japonica Group RepID=Q7XDP3_ORYSJ	LOC_Os10g31940.1	1e-24	10	16700502	16697237	cDNA inosine triphosphate pyrophosphatase, putative, expressed	Bradi3g27940	1e-34	3V	29182554	29184501
Ta.7039.1.S1_at	UniRef90_Q5NAJ4	5e-14	Putative uncharacterized protein P0443E07.29 (Os01g0226700 protein) n=1 Tax=Oryza sativa Japonica Group RepID=Q5NAJ4_ORYSJ	LOC_Os01g12690.1	1e-48	1	7008033	7009505	cDNA plant-specific domain TIGR01568 family protein, expressed	Bradi3g51710	6e-06	3V	52748543	52751630
Ta.7043.1.A1_at	UniRef90_A2WZH2	5e-26	Putative uncharacterized protein n=1 Tax=Oryza sativa Indica Group RepID=A2WZH2_ORYSI							Bradi2g34500	3e-14	2V	34561306	34566500
Ta.7063.2.S1_a_at	UniRef90_Q2R2E7	1e-143	THUMP domain containing protein, expressed (Os11g0568600 protein) n=3 Tax=Oryza sativa RepID=Q2R2E7_ORYSJ	LOC_Os11g36060.1	1e-166	11	20722183	20731849	cDNA THUMP domain-containing protein, putative, expressed	Bradi4g16160	0	4V	16865388	16870309
Ta.7066.1.S1_at	UniRef90_Q10LL5	5e-77	Pre-mRNA splicing factor SF2, putative, expressed n=3 Tax=Poaceae RepID=Q10LL5_ORYSJ	LOC_Os03g22380.1	1e-115	3	12813298	12818086	cDNA RNA recognition motif containing protein, expressed	Bradi1g62780	3e-84	1V	62001057	62006123
Ta.7069.1.S1_at	UniRef90_Q10M18	2e-81	Thioredoxin-like 1, putative, expressed n=2 Tax=Oryza sativa RepID=Q10M18_ORYSJ	LOC_Os03g21000.1	1e-131	3	11920085	11917969	cDNA thioredoxin, putative, expressed	Bradi1g63640	1e-105	1V	62820750	62822986
Ta.7088.1.S1_at	UniRef90_A3B4G1	6e-73	Putative uncharacterized protein n=2 Tax=Oryza sativa Japonica Group RepID=A3B4G1_ORYSJ	LOC_Os05g36910.1	1e-157	5	21497481	21494802	cDNA NC domain-containing protein, putative, expressed	Bradi2g24030	1e-109	2V	21808287	21810791
Ta.7099.1.A1_at	UniRef90_Q9AVC0	1e-52	Chalcone synthase n=3 Tax=Lilium hybrid cultivar RepID=Q9AVC0_9LILI	LOC_Os11g32650.1	1e-30	11	18814704	18811245	cDNA chalcone synthase, putative, expressed	Bradi4g17230	2e-58	4V	18277013	18280025
Ta.7099.2.S1_at	UniRef90_Q96562	1e-53	Chalcone synthase 2 n=1 Tax=Hordeum vulgare RepID=CHS2_HORVU	LOC_Os11g32650.1	1e-31	11	18814704	18811245	cDNA chalcone synthase, putative, expressed	Bradi4g17230	6e-57	4V	18277013	18280025
Ta.71.1.S1_at	UniRef90_Q43208	2e-66	Histone H2A.4 n=8 Tax=Magnoliophyta RepID=H2A4_WHEAT	LOC_Os07g36130.1	1e-142	7	21588975	21589658	cDNA core histone H2A/H2B/H3/H4, putative, expressed	Bradi1g25400	2e-67	1V	20650770	20651834
Ta.7108.1.S1_at	UniRef90_Q56B89	1e-126	Ice recrystallization inhibition protein 2 n=1 Tax=Triticum aestivum RepID=Q56B89_WHEAT	LOC_Os07g01710.1	1e-10	7	423870	427523	cDNA phytosulfokine receptor precursor, putative, expressed	Bradi1g59360	6e-54	1V	58446811	58450089
Ta.7115.1.S1_a_at	UniRef90_A5BRN5	4e-49	Putative uncharacterized protein (Chromosome undetermined scaffold_134, whole genome shotgun sequence) n=1 Tax=Vitis vinifera RepID=A5BRN5_VITVI	LOC_Os07g07220.1	1e-118	7	3573405	3575954	cDNA LSM domain containing protein, expressed	Bradi2g20520	5e-24	2V	18008901	18017094
Ta.7123.1.A1_at	UniRef90_Q0J1G4	9e-49	Os09g0441900 protein (Fragment) n=2 Tax=Oryza sativa Japonica Group RepID=Q0J1G4_ORYSJ	LOC_Os09g26999.3	1e-18	9	16410150	16414861	cDNA keratin-associated protein 5-4, putative, expressed	Bradi4g31420	3e-54	4V	37170149	37173489
Ta.7123.2.S1_at	UniRef90_Q0J1G4	2e-50	Os09g0441900 protein (Fragment) n=2 Tax=Oryza sativa Japonica Group RepID=Q0J1G4_ORYSJ	LOC_Os09g26999.1	7e-54	9	16410150	16414861	cDNA keratin-associated protein 5-4, putative, expressed	Bradi4g31420	8e-19	4V	37170149	37173489
Ta.7151.1.S1_at	UniRef90_Q4W8R0	0	Fructan exohydrolase n=2 Tax=Triticum aestivum RepID=Q4W8R0_WHEAT	LOC_Os01g73580.1	1e-164	1	42625277	42629396	cDNA glycosyl hydrolases, putative, expressed	Bradi2g61830	0	2V	58754539	58758163
Ta.7152.1.A1_at	UniRef90_Q07970	7e-40	Kinesin-1 n=1 Tax=Arabidopsis thaliana RepID=ATK1_ARATH	LOC_Os04g53760.2	1e-33	4	31854015	31848778	cDNA kinesin motor domain containing protein, putative, expressed	Bradi5g22780	1e-43	5V	25003449	25008701
Ta.7152.2.S1_at	UniRef90_Q7XN65	0	OSJNBa0089N06.17 protein n=4 Tax=Oryza sativa RepID=Q7XN65_ORYSA	LOC_Os04g53760.2	0	4	31854015	31848778	cDNA kinesin motor domain containing protein, putative, expressed	Bradi5g22780	0	5V	25003449	25008701
Ta.7153.1.S1_at	UniRef90_A3AZV2	5e-43	Putative uncharacterized protein n=2 Tax=Oryza sativa Japonica Group RepID=A3AZV2_ORYSJ	LOC_Os05g05140.2	1e-24	5	2503364	2499837	cDNA expressed protein	Bradi2g36480	6e-51	2V	36801817	36805405
Ta.7158.1.S1_at	UniRef90_Q5ZMJ9	3e-07	Serine/arginine repetitive matrix protein 1 n=2 Tax=Gallus gallus RepID=SRRM1_CHICK							Bradi2g61380	1e-07	2V	58491309	58496234
Ta.7167.1.A1_at	UniRef90_Q6K681	2e-58	Putative uncharacterized protein P0700F06.21 (Putative uncharacterized protein) (Os02g0793500 protein) (Putative uncharacterized protein OJ1249_F12.33) n=1 Tax=							Bradi1g58410	2e-62	1V	57225036	57226365
Ta.7181.1.S1_at	UniRef90_Q6H7J5	5e-89	Putative replication protein A2 (Os02g0633400 protein) n=1 Tax=Oryza sativa Japonica Group RepID=Q6H7J5_ORYSJ	LOC_Os02g42230.1	2e-65	2	25402499	25398540	cDNA RPA2B - Putative single-stranded DNA binding complex subunit 2, expressed	Bradi3g49530	1e-112	3V	50882579	50888118
Ta.7182.1.S1_at	UniRef90_Q6Z4B5	1e-06	Methionine aminopeptidase n=1 Tax=Oryza sativa Japonica Group RepID=Q6Z4B5_ORYSJ	LOC_Os07g32590.1	1e-13	7	19426907	19431241	cDNA peptidase, M24 family protein, putative, expressed	Bradi1g26520	4e-08	1V	21544010	21549147
Ta.7189.1.S1_at	UniRef90_Q2QYS2	4e-05	Protein kinase domain containing protein, expressed (Os12g0108100 protein) n=2 Tax=Oryza sativa Japonica Group RepID=Q2QYS2_ORYSJ	LOC_Os12g01740.2	1e-06	12	442732	438034	cDNA serine/threonine-protein kinase, putative, expressed	Bradi4g26810	2e-11	4V	31866593	31871008
Ta.7207.2.S1_a_at	UniRef90_A9ZN27	2e-70	Putative ankyrin repeat protein n=1 Tax=Triticum aestivum RepID=A9ZN27_WHEAT	LOC_Os12g43940.1	3e-49	12	27232877	27237841	cDNA ankyrin repeat domain-containing protein, putative, expressed	Bradi4g00790	4e-50	4V	402341	406636
Ta.7207.3.S1_a_at	UniRef90_A9ZN27	2e-70	Putative ankyrin repeat protein n=1 Tax=Triticum aestivum RepID=A9ZN27_WHEAT	LOC_Os12g43940.1	3e-49	12	27232877	27237841	cDNA ankyrin repeat domain-containing protein, putative, expressed	Bradi4g00790	4e-50	4V	402341	406636
Ta.7207.3.S1_at	UniRef90_A9ZN30	6e-54	Putative ankyrin repeat protein n=1 Tax=Triticum aestivum RepID=A9ZN30_WHEAT	LOC_Os12g43940.1	3e-49	12	27232877	27237841	cDNA ankyrin repeat domain-containing protein, putative, expressed	Bradi4g00790	2e-40	4V	402341	406636
Ta.7219.1.S1_at	UniRef90_Q6Z8K4	2e-49	Membrane-anchored ubiquitin-fold protein 3 n=3 Tax=Oryza sativa RepID=MUB3_ORYSJ	LOC_Os02g51500.2	2e-71	2	31532904	31529438	cDNA membrane-anchored ubiquitin-fold protein, putative, expressed	Bradi1g45380	2e-54	1V	43586751	43590056
Ta.7219.3.S1_a_at	UniRef90_Q6Z8K4	2e-49	Membrane-anchored ubiquitin-fold protein 3 n=3 Tax=Oryza sativa RepID=MUB3_ORYSJ	LOC_Os02g51500.2	2e-71	2	31532904	31529438	cDNA membrane-anchored ubiquitin-fold protein, putative, expressed	Bradi1g45380	2e-54	1V	43586751	43590056
Ta.7223.1.S1_a_at	UniRef90_Q10SI2	1e-162	Oxidoreductase, 2OG-Fe oxygenase family protein, expressed (Os03g0122300 protein) n=2 Tax=Oryza sativa Japonica Group RepID=Q10SI2_ORYSJ	LOC_Os03g03034.1	1e-177	3	1244058	1234371	cDNA flavonol synthase/flavanone 3-hydroxylase, putative, expressed	Bradi1g77040	1e-173	1V	73435004	73439728
Ta.7223.2.S1_at	UniRef90_Q8H8H7	3e-54	Putative flavanone 3-hydroxylase (Putative uncharacterized protein) n=1 Tax=Oryza sativa Japonica Group RepID=Q8H8H7_ORYSJ	LOC_Os10g39140.3	8e-58	10	20814831	20820696	cDNA flavonol synthase/flavanone 3-hydroxylase, putative, expressed	Bradi1g77040	4e-58	1V	73435004	73439728
Ta.7227.1.A1_at	UniRef90_A2X7Q3	8e-41	Protein YABBY 4 n=2 Tax=Oryza sativa RepID=YAB4_ORYSI	LOC_Os02g42950.2	2e-76	2	25836860	25833442	cDNA YABBY domain containing protein, putative, expressed	Bradi3g50050	1e-43	3V	51262440	51265436
Ta.7227.2.S1_at	UniRef90_A2X7Q3	2e-60	Protein YABBY 4 n=2 Tax=Oryza sativa RepID=YAB4_ORYSI	LOC_Os02g42950.1	1e-116	2	25836860	25833442	cDNA YABBY domain containing protein, putative, expressed	Bradi3g50050	2e-64	3V	51262440	51265436
Ta.7240.1.S1_at	UniRef90_Q9SXQ6	0	Flap endonuclease 1a n=4 Tax=Oryza sativa RepID=FEN1A_ORYSJ	LOC_Os05g46270.1	0	5	26771558	26767528	cDNA FEN1A - Putative flap endonuclease protein, expressed	Bradi2g18290	0	2V	16200651	16205004
Ta.7246.1.S1_at	UniRef90_Q2KNB9	0	Hexokinase-2 n=3 Tax=Oryza sativa RepID=HXK2_ORYSJ	LOC_Os05g45590.1	0	5	26359919	26355984	cDNA hexokinase, putative, expressed	Bradi2g18880	0	2V	16680205	16684286
Ta.7249.1.S1_at	UniRef90_A2X590	1e-27	Putative uncharacterized protein n=2 Tax=Oryza sativa RepID=A2X590_ORYSI	LOC_Os02g30600.1	7e-70	2	18205664	18205873	cDNA conserved hypothetical protein	Bradi3g44090	3e-30	3V	45757448	45758359
Ta.7275.1.S1_at
Ta.7279.1.S1_at	UniRef90_Q0DTV5	3e-97	Os03g0222600 protein n=2 Tax=Oryza sativa Japonica Group RepID=Q0DTV5_ORYSJ	LOC_Os03g12230.2	9e-55	3	6416903	6419701	cDNA caleosin related protein, putative, expressed	Bradi1g69570	1e-110	1V	68078274	68084219
Ta.7289.1.A1_at	UniRef90_A7P3V5	4e-22	Chromosome chr1 scaffold_5, whole genome shotgun sequence n=1 Tax=Vitis vinifera RepID=A7P3V5_VITVI	LOC_Os02g50320.1	7e-51	2	30714987	30720591	cDNA ATMAP70 protein, putative, expressed	Bradi3g59920	2e-31	3V	59009943	59015303
Ta.7293.1.S1_at	UniRef90_Q8GXS3	5e-91	Putative uncharacterized protein At4g25550/M7J2_80 (Putative uncharacterized protein At4g25550) n=2 Tax=Arabidopsis thaliana RepID=Q8GXS3_ARATH	LOC_Os04g58640.1	0	4	34696529	34692692	cDNA cleavage and polyadenylation specificity factor subunit 5, putative, expressed	Bradi5g26810	1e-106	5V	27673078	27692248
Ta.7327.1.S1_at	UniRef90_Q10A00	1e-157	MATE efflux family protein, expressed n=2 Tax=Oryza sativa Japonica Group RepID=Q10A00_ORYSJ	LOC_Os10g11354.1	1e-34	10	6311368	6317410	cDNA MATE efflux family protein, putative, expressed	Bradi5g07150	1e-171	5V	9601977	9604785
Ta.7330.1.S1_a_at
Ta.7330.1.S1_at
Ta.7332.1.S1_at	UniRef90_B0B0A0	4e-69	Aldose reductase n=4 Tax=Oryza sativa RepID=B0B0A0_ORYSJ	LOC_Os10g37330.1	2e-57	10	19926268	19930456	cDNA oxidoreductase, aldo/keto reductase family protein, putative, expressed	Bradi3g30850	2e-73	3V	33110938	33114915
Ta.7333.1.A1_at	UniRef90_A2WTS4	3e-73	Putative uncharacterized protein n=1 Tax=Oryza sativa Indica Group RepID=A2WTS4_ORYSI	LOC_Os01g48720.1	1e-109	1	27937724	27946003	cDNA RNA polymerase III subunit RPC82 family protein, putative, expressed	Bradi2g46550	1e-109	2V	46970312	46981196
[truncated: 1,029 more rows]
